# Supplementary material for: Tomato Cultivars Resistant or Susceptible to Spider Mites Differ in Their Biosynthesis and Metabolic Profile of the Monoterpenoid Pathway
Source: Front Plant Sci. 2021 Feb 26;12:630155. doi: 10.3389/fpls.2021.630155 (PMC7952643; doi:10.3389/fpls.2021.630155)
Supplement: Supplementary file 2 [file Data_Sheet_2.xlsx]

## Sheet: Table S1 Mapping
Supplementary Table S1: Mapping sequences reads of Ofir and Shiran cultivars to the reference genome (Heinz. cv)
Sample name	Sample description	Number of input reads	Uniquely mapped reads number	Uniquely mapped reads %
Oc-3d-aLog.final.out	Ofir control 3d sample 1	25004832	23941146	0.9575
Oc-3d-bLog.final.out	Ofir control 3d sample 2	23323281	22288741	0.9556
Oc-3d-cLog.final.out	Ofir control 3d sample 3	24904645	23759457	0.954
Oi-3d-aLog.final.out	Ofir mite-infested 3d sample 1	22368129	21331951	0.9537
Oi-3d-bLog.final.out	Ofir mite-infested 3d sample 2	23799875	22511696	0.9459
Oi-3d-cLog.final.out	Ofir mite-infested 3d sample 3	24340796	23345161	0.9591
Sc-1d-aLog.final.out	Shiran control 1d sample 1	23086302	22123068	0.9583
Sc-1d-cLog.final.out	Shiran control 1d sample 2	23906090	22867395	0.9566
Sc-3d-aLog.final.out	Shiran control 3d sample 1	23089444	22154393	0.9595
Sc-3d-cLog.final.out	Shiran control 3d sample 2	23489553	22422909	0.9546
Si-3d-aLog.final.out	Shiran mite-infested 3d sample 1	25909670	24660436	0.9518
Si-3d-bLog.final.out	Shiran mite-infested 3d sample 2	26071701	24849019	0.9531
Si-3d-cLog.final.out	Shiran mite-infested 3d sample 3	26541457	25076573	0.9448

## Sheet: Table S2 - TMM 
Supplementary Table S2: Gene counts values and trimmed mean of M-values (TMM).
GeneID	Ofir_control_a		Ofir_control_b		Ofir_control_c		Ofir_infested_a		Ofir_infested_b		Ofir_infested_c		Shiran_control_a1		Shiran_control_c1		Shiran_control_a		Shiran_control_c		Shiran_infested_a		Shiran_infested_b		Shiran_infested_c
	Unique Mapped Reads	TMM	Unique Mapped Reads	TMM	Unique Mapped Reads	TMM	Unique Mapped Reads	TMM	Unique Mapped Reads	TMM	Unique Mapped Reads	TMM	Unique Mapped Reads	TMM	Unique Mapped Reads	TMM	Unique Mapped Reads	TMM	Unique Mapped Reads	TMM	Unique Mapped Reads	TMM	Unique Mapped Reads	TMM	Unique Mapped Reads	TMM
Solyc00g005000.3	48	4.62475	58	5.77953	43	4.42867	13	1.13191	23	1.891	22	1.50643	11	0.984738	0	0	15	1.61204	35	3.78888	21	1.6122	4	0.304462	40	2.71105
Solyc00g005040.3	12	1.15619	7	0.697529	12	1.23591	19	1.65433	20	1.64435	43	2.94439	29	2.59613	29	2.00371	14	1.50457	5	0.541268	16	1.22834	22	1.67454	27	1.82996
Solyc00g005050.3	404	38.925	350	34.8765	310	31.9276	572	49.804	518	42.5886	586	40.1259	542	48.5207	536	37.034	316	33.9604	332	35.9402	601	46.1397	577	43.9187	739	50.0866
Solyc00g005080.2	1	0.096349	1	0.099647	0	0	1	0.0870699	0	0	2	0.136949	0	0	0	0	0	0	3	0.324761	1	0.0767715	1	0.0761156	1	0.0677762
Solyc00g005092.1	0	0	0	0	0	0	0	0	0	0	0	0	0	0	0	0	0	0	0	0	0	0	6	0.456693	0	0
Solyc00g005094.1	23	2.21603	31	3.08906	35	3.60473	40	3.4828	86	7.07069	70	4.7932	5	0.447608	3	0.20728	22	2.36433	20	2.16507	14	1.0748	32	2.4357	27	1.82996
Solyc00g005283.1	0	0	2	0.199294	0	0	0	0	0	0	0	0	0	0	0	0	0	0	0	0	0	0	0	0	0	0
Solyc00g005287.1	0	0	0	0	0	0	0	0	0	0	0	0	0	0	0	0	0	0	0	0	1	0.0767715	0	0	0	0
Solyc00g005840.3	1611	155.218	1377	137.214	1390	143.159	1250	108.837	981	80.6552	1208	82.7169	1101	98.5633	1400	96.7306	1210	130.038	1185	128.281	1148	88.1337	1207	91.8715	1003	67.9796
Solyc00g005890.3	0	0	1	0.099647	0	0	0	0	0	0	1	0.0684743	0	0	0	0	1	0.10747	0	0	0	0	1	0.0761156	1	0.0677762
Solyc00g006490.3	373	35.9382	370	36.8694	290	29.8678	363	31.6064	460	37.82	612	41.9063	279	24.9765	421	29.0883	246	26.4375	251	27.1717	333	25.5649	356	27.0971	408	27.6527
Solyc00g006680.2	2	0.192698	0	0	1	0.102992	0	0	0	0	0	0	0	0	4	0.276373	2	0.214939	4	0.433014	1	0.0767715	1	0.0761156	3	0.203329
Solyc00g006800.3	408	39.3104	437	43.5458	397	40.8879	421	36.6564	556	45.7128	596	40.8107	349	31.243	360	24.8736	450	48.3613	360	38.9713	490	37.618	425	32.3491	719	48.7311
Solyc00g006805.1	365	35.1674	318	31.6878	324	33.3695	354	30.8227	449	36.9156	395	27.0473	242	21.6642	270	18.6552	265	28.4795	291	31.5018	430	33.0118	378	28.7717	489	33.1426
Solyc00g006810.3	701	67.5407	612	60.984	646	66.533	283	24.6408	276	22.692	234	16.023	308	27.5727	389	26.8773	673	72.3271	678	73.3959	250	19.1929	288	21.9213	242	16.4018
Solyc00g006820.3	140	13.4889	173	17.2389	151	15.5518	71	6.18196	92	7.56399	135	9.24403	210	18.7995	188	12.9895	119	12.7889	157	16.9958	112	8.59841	134	10.1995	139	9.4209
Solyc00g006830.3	226	21.7749	274	27.3033	278	28.6318	253	22.0287	295	24.2541	415	28.4168	257	23.0071	456	31.5065	272	29.2317	200	21.6507	346	26.5629	308	23.4436	361	24.4672
Solyc00g006867.1	1	0.096349	2	0.199294	1	0.102992	0	0	0	0	1	0.0684743	4	0.358087	21	1.45096	4	0.429879	6	0.649522	11	0.844487	11	0.837271	16	1.08442
Solyc00g007010.3	124	11.9473	124	12.3562	130	13.389	191	16.6304	210	17.2656	260	17.8033	195	17.4567	367	25.3572	118	12.6814	112	12.1244	196	15.0472	206	15.6798	255	17.2829
Solyc00g007060.3	207	19.9443	198	19.7301	181	18.6416	493	42.9255	427	35.1068	666	45.6039	313	28.0203	448	30.9538	162	17.4101	187	20.2434	600	46.0629	529	40.2651	575	38.9713
Solyc00g007070.3	550	52.992	520	51.8165	547	56.3368	781	68.0016	858	70.5425	845	57.8608	914	81.8228	1179	81.461	585	62.8697	614	66.4677	1011	77.616	882	67.1339	1146	77.6716
Solyc00g007080.3	8	0.770792	6	0.597882	7	0.720946	1	0.0870699	4	0.328869	5	0.342371	0	0	1	0.0690933	1	0.10747	4	0.433014	3	0.230315	5	0.380578	0	0
Solyc00g007090.3	81	7.80427	104	10.3633	130	13.389	95	8.27164	83	6.82404	109	7.4637	110	9.84738	114	7.87664	121	13.0038	92	9.95933	92	7.06298	117	8.90552	78	5.28655
Solyc00g007100.3	124	11.9473	166	16.5414	111	11.4321	284	24.7279	264	21.7054	412	28.2114	489	43.7761	471	32.5429	97	10.4246	94	10.1758	376	28.8661	254	19.3334	389	26.365
Solyc00g007110.3	79	7.61157	85	8.47	73	7.51843	105	9.14234	122	10.0305	151	10.3396	129	11.5483	234	16.1678	84	9.02745	93	10.0676	163	12.5138	145	11.0368	150	10.1664
Solyc00g007130.3	27	2.60142	32	3.18871	30	3.08977	13	1.13191	24	1.97322	29	1.98575	25	2.23804	54	3.73104	22	2.36433	32	3.46412	19	1.45866	7	0.532809	24	1.62663
Solyc00g007150.3	20	1.92698	20	1.99294	20	2.05985	21	1.82847	23	1.891	55	3.76609	13	1.16378	36	2.48736	14	1.50457	14	1.51555	22	1.68897	32	2.4357	31	2.10106
Solyc00g007160.2	11	1.05984	6	0.597882	1	0.102992	14	1.21898	9	0.739956	10	0.684743	7	0.626651	6	0.41456	10	1.0747	3	0.324761	12	0.921258	13	0.989502	10	0.677762
Solyc00g007190.3	0	0	0	0	0	0	1	0.0870699	1	0.0822173	3	0.205423	0	0	0	0	0	0	1	0.108254	2	0.153543	2	0.152231	5	0.338881
Solyc00g007195.1	0	0	11	1.09612	0	0	7	0.609489	7	0.575521	7	0.47932	1	0.0895216	2	0.138187	3	0.322409	1	0.108254	8	0.614172	2	0.152231	3	0.203329
Solyc00g007200.3	31	2.98682	32	3.18871	31	3.19276	94	8.18457	145	11.9215	113	7.73759	63	5.63986	135	9.3276	44	4.72866	40	4.33014	104	7.98424	113	8.60106	121	8.20092
Solyc00g007220.3	11	1.05984	14	1.39506	19	1.95685	12	1.04484	8	0.657738	17	1.16406	11	0.984738	11	0.760026	20	2.14939	19	2.05682	5	0.383858	8	0.608925	15	1.01664
Solyc00g007260.3	86	8.28602	85	8.47	106	10.9172	114	9.92597	118	9.70164	132	9.0386	69	6.17699	107	7.39298	100	10.747	94	10.1758	109	8.3681	118	8.98164	151	10.2342
Solyc00g007270.3	1917	184.701	1892	188.532	1969	202.792	3260	283.848	3907	321.223	4199	287.524	2338	209.302	3318	229.252	1795	192.908	1944	210.445	3935	302.096	4763	362.538	4480	303.638
Solyc00g007300.3	135	13.0071	122	12.1569	137	14.1099	99	8.61992	163	13.4014	160	10.9559	368	32.944	341	23.5608	136	14.6159	133	14.3977	130	9.9803	168	12.7874	181	12.2675
Solyc00g007550.1	0	0	0	0	0	0	0	0	0	0	0	0	0	0	0	0	0	0	2	0.216507	1	0.0767715	1	0.0761156	0	0
Solyc00g007570.2	0	0	0	0	0	0	0	0	0	0	0	0	0	0	0	0	0	0	3	0.324761	0	0	0	0	0	0
Solyc00g007600.2	0	0	1	0.099647	2	0.205985	0	0	2	0.164435	6	0.410846	1	0.0895216	3	0.20728	3	0.322409	1	0.108254	2	0.153543	2	0.152231	5	0.338881
Solyc00g008580.1	884	85.1726	973	96.9566	751	77.3472	808	70.3525	2501	205.625	641	43.892	299	26.767	950	65.6386	363	39.0115	866	93.7476	1562	119.917	1440	109.606	2663	180.488
Solyc00g008680.3	605	58.2912	609	60.685	618	63.6492	836	72.7904	842	69.227	1046	71.6241	655	58.6367	859	59.3511	637	68.4582	681	73.7207	1013	77.7696	1080	82.2048	1135	76.926
Solyc00g009020.3	1565	150.786	1414	140.901	1484	152.84	1517	132.085	1325	108.938	1520	104.081	1090	97.5786	1559	107.716	1424	153.037	1383	149.715	1491	114.466	1573	119.73	1561	105.799
Solyc00g009030.2	0	0	0	0	0	0	0	0	0	0	0	0	3	0.268565	1	0.0690933	0	0	0	0	0	0	0	0	0	0
Solyc00g009040.3	0	0	0	0	1	0.102992	0	0	0	0	2	0.136949	0	0	0	0	0	0	0	0	0	0	1	0.0761156	1	0.0677762
Solyc00g009050.2	5	0.481745	0	0	2	0.205985	1	0.0870699	0	0	2	0.136949	0	0	4	0.276373	1	0.10747	1	0.108254	5	0.383858	1	0.0761156	0	0
Solyc00g009060.3	105	10.1167	122	12.1569	109	11.2262	110	9.57769	108	8.87947	89	6.09421	120	10.7426	190	13.1277	83	8.91998	111	12.0162	146	11.2086	124	9.43833	138	9.35312
Solyc00g009080.3	75	7.22618	94	9.36682	77	7.9304	79	6.87852	69	5.67299	77	5.27252	89	7.96743	144	9.94944	81	8.70504	76	8.22727	77	5.91141	79	6.01313	94	6.37097
Solyc00g009090.3	5	0.481745	1	0.099647	0	0	9	0.783629	1	0.0822173	0	0	1	0.0895216	2	0.138187	0	0	4	0.433014	2	0.153543	1	0.0761156	3	0.203329
Solyc00g009100.3	561	54.0518	601	59.8879	583	60.0445	402	35.0021	378	31.0781	401	27.4582	264	23.6337	415	28.6737	609	65.449	564	61.055	314	24.1063	392	29.8373	412	27.9238
Solyc00g009110.3	900	86.7141	737	73.4399	826	85.0716	734	63.9093	780	64.1295	828	56.6967	1014	90.7749	509	35.1685	738	79.3126	729	78.9169	858	65.87	679	51.6825	709	48.0534
Solyc00g009120.3	146	14.067	110	10.9612	90	9.2693	140	12.1898	117	9.61943	138	9.44945	224	20.0528	285	19.6916	116	12.4665	83	8.98505	107	8.21455	118	8.98164	180	12.1997
Solyc00g009140.3	105	10.1167	122	12.1569	94	9.68127	63	5.4854	60	4.93304	88	6.02574	137	12.2645	207	14.3023	70	7.52287	87	9.41806	71	5.45078	54	4.11024	62	4.20213
Solyc00g009141.1	84	8.09332	95	9.46647	77	7.9304	153	13.3217	132	10.8527	173	11.8461	113	10.1159	204	14.095	100	10.747	101	10.9336	129	9.90353	134	10.1995	194	13.1486
Solyc00g009760.2	709	68.3115	711	70.849	573	59.0146	672	58.511	1553	127.683	469	32.1144	191	17.0986	712	49.1944	335	36.0023	606	65.6017	1184	90.8975	935	71.1681	2181	147.82
Solyc00g010530.1	7	0.674443	13	1.29541	10	1.02992	11	0.957769	23	1.891	4	0.273897	4	0.358087	10	0.690933	4	0.429879	12	1.29904	23	1.76575	14	1.06562	42	2.8466
Solyc00g010750.2	2	0.192698	2	0.199294	9	0.92693	1	0.0870699	0	0	2	0.136949	0	0	0	0	0	0	0	0	0	0	0	0	0	0
Solyc00g010755.1	0	0	0	0	0	0	0	0	0	0	0	0	0	0	0	0	0	0	0	0	1	0.0767715	0	0	2	0.135552
Solyc00g011150.1	701	67.5407	955	95.1629	636	65.5031	741	64.5188	1744	143.387	523	35.812	219	19.6052	723	49.9545	332	35.6799	676	73.1794	1291	99.112	1036	78.8557	2179	147.684
Solyc00g011160.2	287	27.6522	371	36.9691	263	27.087	266	23.1606	777	63.8828	184	12.5993	106	9.48929	400	27.6373	138	14.8308	336	36.3732	631	48.4428	437	33.2625	943	63.913
Solyc00g011170.1	0	0	0	0	0	0	1	0.0870699	0	0	1	0.0684743	0	0	0	0	0	0	0	0	0	0	1	0.0761156	2	0.135552
Solyc00g011880.3	151	14.5487	103	10.2636	130	13.389	111	9.66476	106	8.71503	77	5.27252	88	7.8779	132	9.12032	91	9.77974	116	12.5574	65	4.99015	106	8.06825	123	8.33648
Solyc00g011890.3	251	24.1836	350	34.8765	258	26.572	451	39.2685	653	53.6879	708	48.4798	809	72.423	1701	117.528	287	30.8438	321	34.7494	667	51.2066	849	64.6221	897	60.7953
Solyc00g012430.1	166	15.9939	175	17.4382	123	12.668	123	10.7096	390	32.0648	84	5.75184	34	3.04374	148	10.2258	57	6.12577	155	16.7793	297	22.8011	194	14.7664	438	29.686
Solyc00g012440.1	49	4.7211	52	5.18165	49	5.04662	64	5.57247	135	11.0993	37	2.53355	23	2.059	69	4.76744	33	3.5465	47	5.08792	111	8.52164	89	6.77429	191	12.9453
Solyc00g012708.1	0	0	0	0	0	0	0	0	0	0	0	0	0	0	0	0	1	0.10747	0	0	0	0	0	0	0	0
Solyc00g013120.3	1	0.096349	1	0.099647	2	0.205985	0	0	2	0.164435	0	0	1	0.0895216	4	0.276373	0	0	5	0.541268	5	0.383858	0	0	6	0.406657
Solyc00g013137.1	0	0	1	0.099647	1	0.102992	4	0.34828	2	0.164435	2	0.136949	0	0	0	0	2	0.214939	1	0.108254	1	0.0767715	0	0	2	0.135552
Solyc00g013140.2	28	2.69777	31	3.08906	22	2.26583	27	2.35089	54	4.43973	23	1.57491	9	0.805695	22	1.52005	20	2.14939	17	1.84031	37	2.84055	29	2.20735	55	3.72769
Solyc00g013150.1	10	0.96349	6	0.597882	12	1.23591	12	1.04484	30	2.46652	2	0.136949	6	0.53713	10	0.690933	10	1.0747	7	0.757775	18	1.38189	9	0.68504	23	1.55885
Solyc00g013155.1	13	1.25254	19	1.89329	16	1.64788	15	1.30605	36	2.95982	25	1.71186	12	1.07426	6	0.41456	13	1.39711	20	2.16507	27	2.07283	24	1.82677	26	1.76218
Solyc00g013160.2	16	1.54158	12	1.19576	9	0.92693	26	2.26382	24	1.97322	31	2.1227	22	1.96948	28	1.93461	18	1.93445	10	1.08254	46	3.53149	18	1.37008	68	4.60878
Solyc00g013170.1	17	1.63793	32	3.18871	19	1.95685	19	1.65433	24	1.97322	23	1.57491	20	1.79043	18	1.24368	18	1.93445	16	1.73206	42	3.2244	27	2.05512	60	4.06657
Solyc00g013180.1	11	1.05984	9	0.896823	11	1.13291	2	0.17414	14	1.15104	5	0.342371	7	0.626651	3	0.20728	7	0.752287	5	0.541268	9	0.690944	5	0.380578	14	0.948867
Solyc00g014790.2	1	0.096349	8	0.797176	2	0.205985	1	0.0870699	4	0.328869	0	0	6	0.53713	3	0.20728	2	0.214939	1	0.108254	3	0.230315	2	0.152231	1	0.0677762
Solyc00g014800.1	2	0.192698	0	0	2	0.205985	1	0.0870699	1	0.0822173	1	0.0684743	1	0.0895216	3	0.20728	0	0	4	0.433014	4	0.307086	0	0	0	0
Solyc00g014810.1	0	0	2	0.199294	0	0	0	0	0	0	0	0	2	0.179043	0	0	2	0.214939	0	0	1	0.0767715	1	0.0761156	3	0.203329
Solyc00g014820.2	0	0	2	0.199294	1	0.102992	0	0	2	0.164435	0	0	0	0	2	0.138187	0	0	1	0.108254	1	0.0767715	2	0.152231	1	0.0677762
Solyc00g014830.3	6	0.578094	8	0.797176	8	0.823938	11	0.957769	15	1.23326	7	0.47932	10	0.895216	10	0.690933	14	1.50457	8	0.866029	16	1.22834	12	0.913387	22	1.49108
Solyc00g014840.1	11	1.05984	4	0.398588	3	0.308977	5	0.43535	0	0	8	0.547794	4	0.358087	0	0	9	0.967227	5	0.541268	3	0.230315	1	0.0761156	8	0.54221
Solyc00g014850.1	0	0	1	0.099647	1	0.102992	5	0.43535	2	0.164435	0	0	2	0.179043	3	0.20728	1	0.10747	2	0.216507	0	0	1	0.0761156	1	0.0677762
Solyc00g014860.1	0	0	0	0	0	0	0	0	0	0	0	0	0	0	0	0	0	0	0	0	0	0	0	0	1	0.0677762
Solyc00g015600.1	1	0.096349	0	0	0	0	2	0.17414	0	0	0	0	0	0	1	0.0690933	1	0.10747	0	0	2	0.153543	0	0	0	0
Solyc00g019730.2	10	0.96349	12	1.19576	8	0.823938	13	1.13191	18	1.47991	18	1.23254	3	0.268565	5	0.345467	4	0.429879	11	1.19079	11	0.844487	15	1.14173	15	1.01664
Solyc00g019740.1	14	1.34889	16	1.59435	10	1.02992	18	1.56726	16	1.31548	14	0.95864	8	0.716173	11	0.760026	7	0.752287	3	0.324761	10	0.767715	15	1.14173	9	0.609986
Solyc00g019750.1	1	0.096349	4	0.398588	2	0.205985	5	0.43535	3	0.246652	5	0.342371	1	0.0895216	5	0.345467	0	0	4	0.433014	3	0.230315	2	0.152231	7	0.474434
Solyc00g019950.1	2	0.192698	0	0	1	0.102992	5	0.43535	1	0.0822173	0	0	0	0	5	0.345467	0	0	1	0.108254	9	0.690944	3	0.228347	4	0.271105
Solyc00g019970.2	2	0.192698	4	0.398588	4	0.411969	3	0.26121	10	0.822173	4	0.273897	1	0.0895216	3	0.20728	0	0	2	0.216507	6	0.460629	7	0.532809	8	0.54221
Solyc00g019980.2	4	0.385396	6	0.597882	2	0.205985	7	0.609489	6	0.493304	4	0.273897	0	0	6	0.41456	3	0.322409	6	0.649522	5	0.383858	6	0.456693	6	0.406657
Solyc00g019990.1	0	0	1	0.099647	1	0.102992	1	0.0870699	4	0.328869	0	0	2	0.179043	2	0.138187	3	0.322409	2	0.216507	1	0.0767715	0	0	3	0.203329
Solyc00g020000.1	6	0.578094	5	0.498235	3	0.308977	0	0	4	0.328869	9	0.616269	1	0.0895216	4	0.276373	7	0.752287	5	0.541268	10	0.767715	8	0.608925	12	0.813315
Solyc00g020010.1	9	0.867141	9	0.896823	8	0.823938	6	0.522419	18	1.47991	6	0.410846	5	0.447608	2	0.138187	3	0.322409	5	0.541268	11	0.844487	8	0.608925	9	0.609986
Solyc00g020020.2	6	0.578094	3	0.298941	4	0.411969	3	0.26121	8	0.657738	5	0.342371	3	0.268565	4	0.276373	5	0.537348	4	0.433014	5	0.383858	11	0.837271	9	0.609986
Solyc00g020030.1	0	0	1	0.099647	3	0.308977	0	0	1	0.0822173	1	0.0684743	1	0.0895216	2	0.138187	0	0	1	0.108254	3	0.230315	5	0.380578	4	0.271105
Solyc00g020040.1	1	0.096349	0	0	0	0	4	0.34828	7	0.575521	4	0.273897	0	0	3	0.20728	2	0.214939	0	0	4	0.307086	5	0.380578	3	0.203329
Solyc00g020540.2	0	0	6	0.597882	0	0	0	0	0	0	0	0	0	0	0	0	0	0	2	0.216507	0	0	0	0	0	0
Solyc00g021630.1	2	0.192698	4	0.398588	4	0.411969	5	0.43535	9	0.739956	0	0	0	0	2	0.138187	2	0.214939	7	0.757775	5	0.383858	7	0.532809	11	0.745539
Solyc00g021640.3	4	0.385396	5	0.498235	7	0.720946	8	0.696559	11	0.90439	11	0.753217	8	0.716173	5	0.345467	2	0.214939	7	0.757775	19	1.45866	15	1.14173	21	1.4233
Solyc00g021650.1	0	0	4	0.398588	0	0	2	0.17414	0	0	0	0	0	0	0	0	0	0	0	0	3	0.230315	2	0.152231	0	0
Solyc00g022070.1	2	0.192698	1	0.099647	1	0.102992	0	0	0	0	0	0	1	0.0895216	0	0	0	0	0	0	0	0	2	0.152231	6	0.406657
Solyc00g022080.1	0	0	2	0.199294	0	0	0	0	0	0	0	0	0	0	0	0	0	0	0	0	0	0	0	0	0	0
Solyc00g022090.2	0	0	2	0.199294	2	0.205985	1	0.0870699	1	0.0822173	1	0.0684743	0	0	0	0	0	0	0	0	1	0.0767715	0	0	1	0.0677762
Solyc00g022100.1	9	0.867141	23	2.29188	10	1.02992	19	1.65433	31	2.54874	4	0.273897	5	0.447608	22	1.52005	6	0.644818	8	0.866029	21	1.6122	20	1.52231	17	1.1522
Solyc00g022103.1	52	5.01015	40	3.98588	25	2.57481	86	7.48801	98	8.0573	59	4.03998	42	3.75991	53	3.66194	39	4.19132	29	3.13935	107	8.21455	71	5.40421	152	10.302
Solyc00g023570.1	0	0	0	0	0	0	0	0	0	0	0	0	0	0	2	0.138187	0	0	0	0	2	0.153543	0	0	1	0.0677762
Solyc00g023580.1	1	0.096349	0	0	0	0	0	0	1	0.0822173	1	0.0684743	0	0	0	0	0	0	0	0	0	0	0	0	0	0
Solyc00g023590.2	2	0.192698	0	0	0	0	0	0	2	0.164435	1	0.0684743	0	0	0	0	0	0	1	0.108254	4	0.307086	2	0.152231	0	0
Solyc00g023600.2	0	0	0	0	0	0	0	0	0	0	1	0.0684743	0	0	2	0.138187	0	0	0	0	0	0	1	0.0761156	2	0.135552
Solyc00g023700.2	0	0	0	0	0	0	0	0	0	0	2	0.136949	0	0	0	0	0	0	0	0	1	0.0767715	0	0	0	0
Solyc00g024150.3	4423	426.152	4920	490.263	4113	423.607	1644	143.143	1277	104.992	1707	116.886	2171	194.351	2523	174.322	3648	392.049	3705	401.08	1565	120.147	1627	123.84	1260	85.3981
Solyc00g024160.2	0	0	0	0	0	0	2	0.17414	2	0.164435	0	0	1	0.0895216	0	0	0	0	0	0	0	0	1	0.0761156	0	0
Solyc00g025290.1	24	2.31238	20	1.99294	19	1.95685	45	3.91815	45	3.69978	25	1.71186	12	1.07426	10	0.690933	10	1.0747	21	2.27333	42	3.2244	31	2.35958	63	4.2699
Solyc00g025300.1	0	0	1	0.099647	0	0	0	0	0	0	0	0	0	0	0	0	0	0	0	0	0	0	0	0	0	0
Solyc00g025400.2	1	0.096349	0	0	0	0	0	0	1	0.0822173	0	0	0	0	0	0	0	0	0	0	0	0	0	0	1	0.0677762
Solyc00g026160.3	40	3.85396	231	23.0185	32	3.29575	98	8.53285	164	13.4836	206	14.1057	110	9.84738	117	8.08392	55	5.91083	27	2.92285	63	4.83661	99	7.53544	50	3.38881
Solyc00g028960.1	4	0.385396	0	0	1	0.102992	0	0	1	0.0822173	0	0	1	0.0895216	0	0	7	0.752287	1	0.108254	1	0.0767715	1	0.0761156	0	0
Solyc00g029190.3	0	0	0	0	1	0.102992	0	0	2	0.164435	0	0	3	0.268565	0	0	2	0.214939	0	0	0	0	1	0.0761156	1	0.0677762
Solyc00g030100.1	2	0.192698	6	0.597882	0	0	7	0.609489	1	0.0822173	3	0.205423	2	0.179043	2	0.138187	0	0	3	0.324761	9	0.690944	0	0	11	0.745539
Solyc00g030520.3	29	2.79412	28	2.79012	35	3.60473	34	2.96038	40	3.28869	29	1.98575	23	2.059	29	2.00371	26	2.79421	10	1.08254	18	1.38189	21	1.59843	28	1.89773
Solyc00g032943.1	0	0	0	0	0	0	0	0	0	0	0	0	0	0	0	0	0	0	0	0	0	0	0	0	1	0.0677762
Solyc00g036320.2	0	0	0	0	0	0	0	0	0	0	0	0	0	0	0	0	0	0	0	0	1	0.0767715	0	0	0	0
Solyc00g036520.1	0	0	0	0	1	0.102992	0	0	0	0	0	0	2	0.179043	0	0	0	0	0	0	1	0.0767715	0	0	0	0
Solyc00g042640.1	1	0.096349	4	0.398588	0	0	0	0	0	0	0	0	0	0	0	0	1	0.10747	2	0.216507	0	0	0	0	0	0
Solyc00g042840.1	21	2.02333	41	4.08553	25	2.57481	17	1.48019	23	1.891	19	1.30101	2	0.179043	1	0.0690933	3	0.322409	6	0.649522	2	0.153543	0	0	3	0.203329
Solyc00g044350.3	285	27.4595	313	31.1895	250	25.7481	237	20.6356	173	14.2236	213	14.585	91	8.14647	64	4.42197	205	22.0313	183	19.8104	192	14.7401	190	14.462	177	11.9964
Solyc00g047180.1	0	0	0	0	0	0	0	0	0	0	0	0	0	0	0	0	0	0	0	0	0	0	2	0.152231	0	0
Solyc00g047190.1	0	0	0	0	0	0	0	0	0	0	0	0	1	0.0895216	0	0	0	0	0	0	0	0	1	0.0761156	0	0
Solyc00g047200.1	0	0	0	0	0	0	0	0	0	0	0	0	2	0.179043	0	0	0	0	1	0.108254	0	0	1	0.0761156	0	0
Solyc00g047700.3	1823	175.644	2496	248.719	1830	188.476	1871	162.908	1820	149.636	2170	148.589	1301	116.468	2217	153.18	2355	253.091	2395	259.267	2094	160.76	2147	163.42	2168	146.939
Solyc00g048510.3	0	0	3	0.298941	0	0	0	0	0	0	0	0	0	0	0	0	0	0	0	0	0	0	0	0	0	0
Solyc00g048515.1	0	0	0	0	0	0	0	0	0	0	0	0	0	0	0	0	0	0	1	0.108254	0	0	0	0	0	0
Solyc00g049520.2	202	19.4625	247	24.6128	257	26.469	185	16.1079	194	15.9502	157	10.7505	146	13.0702	86	5.94202	202	21.7089	149	16.1298	115	8.82873	158	12.0263	132	8.94646
Solyc00g050130.1	116	11.1765	82	8.17106	139	14.3159	283	24.6408	301	24.7474	303	20.7477	898	80.3904	871	60.1803	144	15.4756	225	24.3571	422	32.3976	435	33.1103	317	21.4851
Solyc00g050430.3	44	4.23936	93	9.26717	132	13.595	1	0.0870699	3	0.246652	0	0	2	0.179043	4	0.276373	86	9.24239	69	7.4695	2	0.153543	4	0.304462	4	0.271105
Solyc00g052540.1	0	0	0	0	0	0	0	0	0	0	0	0	0	0	0	0	0	0	0	0	2	0.153543	0	0	0	0
Solyc00g052545.1	0	0	0	0	0	0	0	0	0	0	0	0	0	0	0	0	0	0	0	0	0	0	1	0.0761156	0	0
Solyc00g052940.3	182	17.5355	130	12.9541	130	13.389	30	2.6121	25	2.05543	34	2.32813	149	13.3387	57	3.93832	78	8.38263	87	9.41806	50	3.83858	39	2.96851	46	3.11771
Solyc00g053440.3	91	8.76776	110	10.9612	79	8.13639	434	37.7883	431	35.4357	395	27.0473	266	23.8128	272	18.7934	80	8.59757	81	8.76854	842	64.6416	963	73.2993	385	26.0939
Solyc00g056680.1	5	0.481745	9	0.896823	13	1.3389	15	1.30605	16	1.31548	23	1.57491	8	0.716173	11	0.760026	8	0.859757	13	1.4073	12	0.921258	14	1.06562	30	2.03329
Solyc00g057880.3	23	2.21603	32	3.18871	15	1.54488	13	1.13191	21	1.72656	26	1.78033	55	4.92369	48	3.31648	54	5.80336	49	5.30443	39	2.99409	44	3.34909	63	4.2699
Solyc00g060810.3	0	0	0	0	0	0	0	0	0	0	0	0	0	0	0	0	0	0	2	0.216507	0	0	0	0	0	0
Solyc00g068970.2	742	71.491	809	80.6145	620	63.8552	666	57.9886	1761	144.785	499	34.1687	226	20.2319	806	55.6892	262	28.157	700	75.7775	1409	108.171	1150	87.5329	2229	151.073
Solyc00g068980.2	594	57.2313	680	67.76	434	44.6986	452	39.3556	1005	82.6284	419	28.6907	147	13.1597	557	38.485	234	25.1479	495	53.5855	1101	84.5254	719	54.7271	1723	116.778
Solyc00g072100.3	113	10.8874	66	6.5767	95	9.78426	107	9.31648	121	9.94829	118	8.07997	115	10.295	190	13.1277	137	14.7233	84	9.0933	128	9.82676	81	6.16536	115	7.79427
Solyc00g080750.3	49	4.7211	33	3.28835	34	3.50174	86	7.48801	170	13.9769	124	8.49081	38	3.40182	42	2.90192	62	6.66312	31	3.35586	88	6.75589	124	9.43833	121	8.20092
Solyc00g084750.3	0	0	0	0	0	0	0	0	0	0	0	0	0	0	0	0	0	0	1	0.108254	1	0.0767715	0	0	0	0
Solyc00g084760.1	4	0.385396	2	0.199294	2	0.205985	3	0.26121	3	0.246652	1	0.0684743	1	0.0895216	2	0.138187	1	0.10747	0	0	1	0.0767715	4	0.304462	5	0.338881
Solyc00g090430.2	1	0.096349	0	0	0	0	0	0	0	0	0	0	0	0	0	0	0	0	0	0	0	0	0	0	0	0
Solyc00g090870.3	50	4.81745	34	3.388	32	3.29575	84	7.31387	52	4.2753	68	4.65625	80	7.16173	116	8.01482	33	3.5465	26	2.81459	76	5.83464	52	3.95801	110	7.45539
Solyc00g091170.3	146	14.067	142	14.1499	100	10.2992	88	7.66215	89	7.31734	131	8.97013	173	15.4872	224	15.4769	89	9.5648	119	12.8822	83	6.37204	80	6.08925	111	7.52316
Solyc00g094520.1	4	0.385396	3	0.298941	3	0.308977	5	0.43535	4	0.328869	4	0.273897	1	0.0895216	5	0.345467	9	0.967227	1	0.108254	2	0.153543	1	0.0761156	3	0.203329
Solyc00g094530.1	1	0.096349	5	0.498235	3	0.308977	1	0.0870699	1	0.0822173	7	0.47932	2	0.179043	9	0.62184	1	0.10747	0	0	6	0.460629	9	0.68504	3	0.203329
Solyc00g094540.1	0	0	2	0.199294	0	0	4	0.34828	6	0.493304	3	0.205423	0	0	0	0	2	0.214939	2	0.216507	4	0.307086	3	0.228347	10	0.677762
Solyc00g094550.1	0	0	1	0.099647	0	0	0	0	1	0.0822173	0	0	0	0	0	0	0	0	0	0	1	0.0767715	3	0.228347	0	0
Solyc00g096460.2	20	1.92698	25	2.49118	18	1.85386	19	1.65433	20	1.64435	27	1.84881	33	2.95421	54	3.73104	24	2.57927	31	3.35586	40	3.07086	37	2.81628	36	2.43994
Solyc00g097960.2	41	3.95031	23	2.29188	28	2.88378	29	2.52503	30	2.46652	43	2.94439	36	3.22278	38	2.62555	26	2.79421	31	3.35586	31	2.37992	37	2.81628	36	2.43994
Solyc00g098560.3	63	6.06999	32	3.18871	45	4.63465	56	4.87591	49	4.02865	46	3.14982	35	3.13326	39	2.69464	50	5.37348	29	3.13935	37	2.84055	65	4.94751	53	3.59214
Solyc00g099580.2	27	2.60142	25	2.49118	18	1.85386	10	0.870699	13	1.06883	19	1.30101	22	1.96948	33	2.28008	21	2.25686	30	3.24761	17	1.30512	23	1.75066	16	1.08442
Solyc00g100880.3	0	0	0	0	0	0	4	0.34828	31	2.54874	3	0.205423	0	0	0	0	0	0	0	0	0	0	0	0	4	0.271105
Solyc00g104940.1	1	0.096349	0	0	0	0	0	0	0	0	0	0	0	0	0	0	0	0	0	0	0	0	0	0	1	0.0677762
Solyc00g106650.2	0	0	0	0	0	0	0	0	0	0	0	0	0	0	0	0	0	0	2	0.216507	0	0	0	0	1	0.0677762
Solyc00g110370.1	0	0	0	0	0	0	0	0	0	0	0	0	1	0.0895216	0	0	0	0	0	0	0	0	0	0	0	0
Solyc00g110870.3	39	3.75761	35	3.48765	58	5.97355	11	0.957769	25	2.05543	24	1.64338	10	0.895216	6	0.41456	38	4.08385	63	6.81998	27	2.07283	34	2.58793	47	3.18548
Solyc00g112190.2	1	0.096349	0	0	0	0	0	0	0	0	0	0	0	0	0	0	0	0	2	0.216507	0	0	0	0	2	0.135552
Solyc00g112930.3	0	0	0	0	0	0	1	0.0870699	0	0	2	0.136949	0	0	0	0	1	0.10747	0	0	1	0.0767715	1	0.0761156	3	0.203329
Solyc00g117450.2	0	0	6	0.597882	9	0.92693	3	0.26121	5	0.411087	5	0.342371	2	0.179043	8	0.552746	3	0.322409	3	0.324761	0	0	2	0.152231	1	0.0677762
Solyc00g117655.1	6	0.578094	17	1.694	6	0.617954	9	0.783629	18	1.47991	7	0.47932	17	1.52187	14	0.967306	11	1.18217	11	1.19079	18	1.38189	10	0.761156	22	1.49108
Solyc00g118680.2	11	1.05984	9	0.896823	7	0.720946	5	0.43535	12	0.986608	8	0.547794	4	0.358087	7	0.483653	7	0.752287	9	0.974282	18	1.38189	20	1.52231	13	0.881091
Solyc00g118690.1	0	0	0	0	0	0	0	0	3	0.246652	1	0.0684743	2	0.179043	2	0.138187	0	0	1	0.108254	0	0	1	0.0761156	0	0
Solyc00g125990.2	17	1.63793	22	2.19223	12	1.23591	18	1.56726	22	1.80878	24	1.64338	9	0.805695	11	0.760026	20	2.14939	22	2.38158	30	2.30315	21	1.59843	35	2.37217
Solyc00g126000.1	5	0.481745	3	0.298941	3	0.308977	6	0.522419	12	0.986608	10	0.684743	6	0.53713	5	0.345467	6	0.644818	2	0.216507	3	0.230315	9	0.68504	18	1.21997
Solyc00g126010.1	6	0.578094	10	0.99647	9	0.92693	13	1.13191	22	1.80878	10	0.684743	13	1.16378	16	1.10549	10	1.0747	10	1.08254	27	2.07283	16	1.21785	28	1.89773
Solyc00g127660.3	139	13.3925	96	9.56612	95	9.78426	190	16.5433	185	15.2102	166	11.3667	153	13.6968	221	15.2696	113	12.1441	101	10.9336	199	15.2775	193	14.6903	201	13.623
Solyc00g127670.2	228	21.9676	210	20.9259	225	23.1733	192	16.7174	232	19.0744	261	17.8718	194	17.3672	305	21.0735	255	27.4048	233	25.2231	242	18.5787	218	16.5932	263	17.8252
Solyc00g128870.3	219	21.1004	209	20.8262	241	24.8211	282	24.5537	242	19.8966	284	19.4467	352	31.5116	433	29.9174	258	27.7272	264	28.579	343	26.3326	339	25.8032	372	25.2128
Solyc00g136260.1	189	18.21	135	13.4524	105	10.8142	52	4.52764	73	6.00186	103	7.05285	172	15.3977	216	14.9242	143	15.3682	141	15.2638	58	4.45275	77	5.8609	145	9.82755
Solyc00g136560.3	374	36.0345	360	35.8729	244	25.1301	358	31.171	393	32.3114	323	22.1172	682	61.0538	1973	136.321	229	24.6105	227	24.5736	337	25.872	357	27.1733	391	26.5005
Solyc00g136565.1	2	0.192698	0	0	0	0	0	0	0	0	0	0	1	0.0895216	0	0	1	0.10747	0	0	0	0	0	0	0	0
Solyc00g140060.3	88	8.47872	106	10.5626	117	12.0501	125	10.8837	183	15.0458	378	25.8833	87	7.78838	165	11.4004	97	10.4246	96	10.3923	222	17.0433	261	19.8662	269	18.2318
Solyc00g141360.1	0	0	0	0	0	0	0	0	0	0	0	0	0	0	0	0	0	0	0	0	0	0	0	0	1	0.0677762
Solyc00g142160.1	0	0	2	0.199294	1	0.102992	1	0.0870699	0	0	0	0	0	0	2	0.138187	1	0.10747	1	0.108254	1	0.0767715	0	0	0	0
Solyc00g142170.3	2	0.192698	1	0.099647	1	0.102992	2	0.17414	2	0.164435	0	0	0	0	2	0.138187	1	0.10747	1	0.108254	6	0.460629	2	0.152231	4	0.271105
Solyc00g143770.2	41	3.95031	18	1.79365	21	2.16284	18	1.56726	18	1.47991	30	2.05423	50	4.47608	54	3.73104	20	2.14939	24	2.59809	20	1.53543	34	2.58793	23	1.55885
Solyc00g145170.2	0	0	0	0	0	0	0	0	12	0.986608	0	0	0	0	0	0	0	0	0	0	0	0	0	0	0	0
Solyc00g153680.1	2	0.192698	4	0.398588	1	0.102992	1	0.0870699	1	0.0822173	2	0.136949	15	1.34282	6	0.41456	0	0	2	0.216507	1	0.0767715	0	0	0	0
Solyc00g153980.1	0	0	0	0	0	0	0	0	0	0	2	0.136949	0	0	0	0	0	0	0	0	0	0	0	0	0	0
Solyc00g154480.2	1	0.096349	6	0.597882	0	0	2	0.17414	4	0.328869	0	0	0	0	0	0	1	0.10747	0	0	2	0.153543	1	0.0761156	1	0.0677762
Solyc00g154980.1	0	0	0	0	0	0	1	0.0870699	0	0	0	0	0	0	0	0	0	0	0	0	1	0.0767715	1	0.0761156	0	0
Solyc00g156980.3	0	0	0	0	0	0	1	0.0870699	0	0	0	0	3	0.268565	3	0.20728	3	0.322409	0	0	0	0	1	0.0761156	0	0
Solyc00g157083.1	1	0.096349	0	0	0	0	1	0.0870699	0	0	0	0	0	0	0	0	0	0	0	0	0	0	2	0.152231	0	0
Solyc00g157087.1	36	3.46857	46	4.58376	25	2.57481	52	4.52764	38	3.12426	37	2.53355	10	0.895216	3	0.20728	16	1.71951	18	1.94856	38	2.91732	19	1.4462	52	3.52436
Solyc00g160780.2	3	0.289047	2	0.199294	8	0.823938	5	0.43535	6	0.493304	5	0.342371	4	0.358087	3	0.20728	5	0.537348	10	1.08254	2	0.153543	6	0.456693	8	0.54221
Solyc00g164580.1	0	0	0	0	0	0	0	0	0	0	1	0.0684743	1	0.0895216	0	0	0	0	1	0.108254	0	0	2	0.152231	0	0
Solyc00g164680.2	168	16.1866	185	18.4347	215	22.1433	182	15.8467	259	21.2943	287	19.6521	296	26.4984	334	23.0772	182	19.5595	296	32.0431	457	35.0846	336	25.5748	359	24.3317
Solyc00g170200.1	213	20.5223	137	13.6516	184	18.9506	294	25.5986	228	18.7455	283	19.3782	192	17.1882	454	31.3684	249	26.7599	182	19.7022	200	15.3543	341	25.9554	370	25.0772
Solyc00g171810.3	37	3.56491	55	5.48059	62	6.38552	62	5.39833	81	6.6596	46	3.14982	46	4.11799	53	3.66194	60	6.44818	53	5.73744	69	5.29724	100	7.61156	75	5.08322
Solyc00g174330.3	47	4.52841	10	0.99647	4	0.411969	775	67.4792	1396	114.775	504	34.511	6	0.53713	4	0.276373	0	0	4	0.433014	360	27.6377	368	28.0105	350	23.7217
Solyc00g174340.2	3098	298.489	551	54.9055	648	66.739	38917	3388.5	70378	5786.29	30176	2066.28	610	54.6082	575	39.7286	56	6.0183	200	21.6507	22540	1730.43	22576	1718.39	19584	1327.33
Solyc00g178340.2	0	0	0	0	1	0.102992	1	0.0870699	4	0.328869	4	0.273897	0	0	0	0	0	0	0	0	0	0	0	0	0	0
Solyc00g179240.2	62	5.97364	52	5.18165	61	6.28253	44	3.83108	51	4.19308	71	4.86167	38	3.40182	19	1.31277	52	5.58842	43	4.65491	37	2.84055	61	4.64305	38	2.5755
Solyc00g180440.2	8	0.770792	5	0.498235	2	0.205985	1	0.0870699	2	0.164435	3	0.205423	0	0	2	0.138187	3	0.322409	3	0.324761	4	0.307086	9	0.68504	1	0.0677762
Solyc00g180840.2	0	0	0	0	0	0	0	0	2	0.164435	0	0	0	0	0	0	0	0	0	0	0	0	0	0	0	0
Solyc00g181240.1	0	0	1	0.099647	0	0	0	0	0	0	0	0	0	0	0	0	0	0	0	0	0	0	0	0	0	0
Solyc00g181250.2	0	0	0	0	0	0	0	0	0	0	5	0.342371	0	0	0	0	1	0.10747	0	0	0	0	0	0	3	0.203329
Solyc00g183050.2	0	0	0	0	1	0.102992	3	0.26121	1	0.0822173	0	0	0	0	3	0.20728	1	0.10747	0	0	0	0	0	0	7	0.474434
Solyc00g184350.3	48	4.62475	46	4.58376	36	3.70772	48	4.17936	62	5.09747	113	7.73759	98	8.77312	149	10.2949	38	4.08385	47	5.08792	95	7.29329	92	7.00263	119	8.06537
Solyc00g188857.1	101	9.73125	134	13.3527	139	14.3159	120	10.4484	171	14.0592	299	20.4738	253	22.649	474	32.7502	151	16.2279	142	15.372	227	17.4271	264	20.0945	205	13.8941
Solyc00g203660.2	210	20.2333	303	30.1931	241	24.8211	213	18.5459	1144	94.0566	140	9.5864	221	19.7843	150	10.364	142	15.2607	167	18.0784	259	19.8838	314	23.9003	322	21.8239
Solyc00g210860.1	0	0	0	0	0	0	0	0	0	0	0	0	0	0	0	0	0	0	0	0	1	0.0767715	0	0	0	0
Solyc00g217560.1	0	0	0	0	4	0.411969	0	0	0	0	1	0.0684743	1	0.0895216	1	0.0690933	2	0.214939	1	0.108254	0	0	1	0.0761156	0	0
Solyc00g217960.1	25	2.40873	27	2.69047	12	1.23591	117	10.1872	193	15.8679	147	10.0657	15	1.34282	16	1.10549	21	2.25686	10	1.08254	122	9.36613	172	13.0919	205	13.8941
Solyc00g227860.1	772	74.3815	739	73.6392	955	98.3576	768	66.8697	547	44.9729	800	54.7794	647	57.9205	1295	89.4758	739	79.4201	697	75.4528	490	37.618	720	54.8032	800	54.221
Solyc00g230060.2	0	0	0	0	0	0	0	0	1	0.0822173	1	0.0684743	0	0	1	0.0690933	0	0	0	0	1	0.0767715	0	0	2	0.135552
Solyc00g230070.1	9	0.867141	6	0.597882	6	0.617954	5	0.43535	7	0.575521	9	0.616269	4	0.358087	13	0.898213	2	0.214939	2	0.216507	7	0.537401	9	0.68504	9	0.609986
Solyc00g230080.1	55	5.2992	34	3.388	39	4.0167	35	3.04745	74	6.08408	37	2.53355	18	1.61139	42	2.90192	25	2.68674	31	3.35586	40	3.07086	74	5.63255	47	3.18548
Solyc00g231780.2	3	0.289047	1	0.099647	4	0.411969	1	0.0870699	5	0.411087	1	0.0684743	2	0.179043	0	0	0	0	1	0.108254	2	0.153543	0	0	3	0.203329
Solyc00g233480.1	19	1.83063	3	0.298941	2	0.205985	62	5.39833	43	3.53534	42	2.87592	6	0.53713	9	0.62184	5	0.537348	3	0.324761	52	3.99212	32	2.4357	40	2.71105
Solyc00g249900.3	0	0	0	0	0	0	0	0	0	0	0	0	0	0	0	0	0	0	0	0	1	0.0767715	0	0	0	0
Solyc00g256710.2	13	1.25254	15	1.49471	28	2.88378	25	2.17675	22	1.80878	33	2.25965	36	3.22278	49	3.38557	32	3.43903	12	1.29904	39	2.99409	39	2.96851	42	2.8466
Solyc00g257110.3	1	0.096349	1	0.099647	0	0	1	0.0870699	1	0.0822173	1	0.0684743	0	0	0	0	0	0	0	0	0	0	0	0	0	0
Solyc00g269810.2	2	0.192698	1	0.099647	1	0.102992	2	0.17414	1	0.0822173	0	0	0	0	4	0.276373	2	0.214939	0	0	5	0.383858	1	0.0761156	2	0.135552
Solyc00g272810.1	11	1.05984	17	1.694	51	5.2526	513	44.6669	525	43.1641	700	47.932	111	9.9369	223	15.4078	44	4.72866	48	5.19617	561	43.0688	525	39.9607	826	55.9832
Solyc00g273110.2	405	39.0214	443	44.1436	446	45.9345	136	11.8415	119	9.78386	257	17.5979	636	56.9358	1222	84.432	271	29.1243	386	41.7859	154	11.8228	203	15.4515	243	16.4696
Solyc00g275310.2	11	1.05984	5	0.498235	8	0.823938	7	0.609489	10	0.822173	8	0.547794	1	0.0895216	4	0.276373	2	0.214939	1	0.108254	12	0.921258	4	0.304462	4	0.271105
Solyc00g278110.3	11	1.05984	9	0.896823	15	1.54488	3	0.26121	1	0.0822173	1	0.0684743	9	0.805695	11	0.760026	2	0.214939	4	0.433014	5	0.383858	1	0.0761156	6	0.406657
Solyc00g280110.2	22	2.11968	18	1.79365	43	4.42867	10	0.870699	7	0.575521	3	0.205423	2	0.179043	0	0	11	1.18217	17	1.84031	0	0	12	0.913387	4	0.271105
Solyc00g281110.1	0	0	0	0	0	0	0	0	0	0	1	0.0684743	0	0	0	0	0	0	0	0	0	0	0	0	1	0.0677762
Solyc00g316530.1	5	0.481745	5	0.498235	14	1.44189	10	0.870699	10	0.822173	8	0.547794	15	1.34282	15	1.0364	8	0.859757	21	2.27333	27	2.07283	13	0.989502	24	1.62663
Solyc01g005000.3	435	41.9118	244	24.3139	367	37.7982	99	8.61992	69	5.67299	117	8.01149	1410	126.225	516	35.6521	369	39.6563	273	29.5532	101	7.75392	39	2.96851	174	11.7931
Solyc01g005010.3	234	22.5457	176	17.5379	108	11.1232	70	6.09489	75	6.1663	89	6.09421	106	9.48929	149	10.2949	166	17.84	132	14.2895	43	3.30118	97	7.38321	71	4.81211
Solyc01g005020.3	436	42.0082	479	47.7309	428	44.0807	551	47.9755	653	53.6879	802	54.9164	492	44.0446	734	50.7145	341	36.6471	373	40.3786	569	43.683	582	44.2993	708	47.9856
Solyc01g005030.3	347	33.4331	353	35.1754	365	37.5922	569	49.5428	694	57.0588	729	49.9178	731	65.4403	893	61.7003	291	31.2737	301	32.5843	692	53.1259	645	49.0945	913	61.8797
Solyc01g005060.3	11	1.05984	2	0.199294	6	0.617954	37	3.22159	28	2.30208	51	3.49219	12	1.07426	14	0.967306	17	1.82698	4	0.433014	36	2.76377	38	2.89239	46	3.11771
Solyc01g005070.3	0	0	1	0.099647	0	0	0	0	0	0	0	0	0	0	0	0	1	0.10747	0	0	0	0	0	0	2	0.135552
Solyc01g005080.3	409	39.4068	335	33.3818	364	37.4892	323	28.1236	335	27.5428	514	35.1958	599	53.6235	579	40.005	477	51.263	426	46.116	486	37.311	419	31.8924	648	43.919
Solyc01g005090.3	0	0	0	0	0	0	0	0	0	0	1	0.0684743	0	0	0	0	0	0	0	0	0	0	0	0	0	0
Solyc01g005100.3	187	18.0173	147	14.6481	163	16.7877	202	17.5881	202	16.6079	214	14.6535	369	33.0335	416	28.7428	144	15.4756	146	15.805	157	12.0531	216	16.441	222	15.0463
Solyc01g005110.3	54	5.20285	53	5.28129	55	5.66457	95	8.27164	116	9.53721	91	6.23116	192	17.1882	161	11.124	62	6.66312	45	4.87141	107	8.21455	119	9.05775	138	9.35312
Solyc01g005120.3	176	16.9574	147	14.6481	138	14.2129	72	6.26903	61	5.01526	71	4.86167	433	38.7629	330	22.8008	181	19.452	140	15.1555	70	5.37401	42	3.19685	61	4.13435
Solyc01g005130.2	205	19.7516	190	18.9329	190	19.5685	164	14.2795	190	15.6213	226	15.4752	240	21.4852	444	30.6774	219	23.5359	189	20.4599	177	13.5886	218	16.5932	299	20.2651
Solyc01g005140.3	3	0.289047	7	0.697529	0	0	2	0.17414	4	0.328869	7	0.47932	11	0.984738	7	0.483653	3	0.322409	0	0	10	0.767715	1	0.0761156	6	0.406657
Solyc01g005160.3	1	0.096349	0	0	0	0	231	20.1131	251	20.6365	124	8.49081	1	0.0895216	4	0.276373	0	0	0	0	683	52.435	411	31.2835	99	6.70985
Solyc01g005170.2	0	0	0	0	0	0	0	0	1	0.0822173	0	0	0	0	6	0.41456	1	0.10747	0	0	0	0	0	0	0	0
Solyc01g005180.1	1	0.096349	0	0	0	0	0	0	1	0.0822173	0	0	4	0.358087	5	0.345467	1	0.10747	2	0.216507	0	0	2	0.152231	0	0
Solyc01g005200.2	0	0	0	0	0	0	1	0.0870699	2	0.164435	3	0.205423	0	0	0	0	0	0	0	0	0	0	0	0	0	0
Solyc01g005210.3	383	36.9017	384	38.2645	285	29.3528	595	51.8066	826	67.9115	902	61.7638	345	30.885	359	24.8045	434	46.6418	292	31.6101	648	49.7479	921	70.1024	967	65.5396
Solyc01g005220.3	97	9.34586	146	14.5485	71	7.31245	169	14.7148	205	16.8545	227	15.5437	151	13.5178	184	12.7132	65	6.98553	70	7.57775	330	25.3346	184	14.0053	198	13.4197
Solyc01g005230.3	56	5.39555	47	4.68341	84	8.65135	62	5.39833	61	5.01526	52	3.56066	3	0.268565	1	0.0690933	39	4.19132	29	3.13935	39	2.99409	61	4.64305	28	1.89773
Solyc01g005240.3	1087	104.731	826	82.3085	806	83.0118	592	51.5454	707	58.1276	629	43.0703	152	13.6073	278	19.2079	1085	116.605	725	78.4839	654	50.2086	1224	93.1655	471	31.9226
Solyc01g005250.3	667	64.2648	695	69.2547	748	77.0382	480	41.7936	484	39.7932	439	30.0602	216	19.3367	382	26.3936	852	91.5641	748	80.9737	477	36.62	655	49.8557	362	24.535
Solyc01g005260.3	50	4.81745	35	3.48765	39	4.0167	92	8.01043	84	6.90625	108	7.39522	35	3.13326	48	3.31648	28	3.00915	35	3.78888	81	6.21849	77	5.8609	87	5.89653
Solyc01g005270.3	91	8.76776	66	6.5767	85	8.75434	84	7.31387	95	7.81064	72	4.93015	75	6.71412	107	7.39298	28	3.00915	54	5.84569	44	3.37795	35	2.66405	53	3.59214
Solyc01g005280.3	19	1.83063	12	1.19576	11	1.13291	5	0.43535	5	0.411087	5	0.342371	2	0.179043	0	0	4	0.429879	4	0.433014	5	0.383858	5	0.380578	6	0.406657
Solyc01g005290.3	10	0.96349	3	0.298941	7	0.720946	10	0.870699	14	1.15104	10	0.684743	7	0.626651	8	0.552746	4	0.429879	2	0.216507	3	0.230315	13	0.989502	18	1.21997
Solyc01g005295.1	11	1.05984	5	0.498235	5	0.514961	9	0.783629	24	1.97322	16	1.09559	2	0.179043	8	0.552746	4	0.429879	5	0.541268	0	0	20	1.52231	30	2.03329
Solyc01g005300.3	22	2.11968	61	6.07847	39	4.0167	2767	240.922	3677	302.313	4096	280.471	51	4.5656	88	6.08021	31	3.33156	40	4.33014	2451	188.167	3298	251.029	5058	342.812
Solyc01g005305.1	18	1.73428	45	4.48412	32	3.29575	2145	186.765	2665	219.109	2962	202.821	26	2.32756	65	4.49106	33	3.5465	58	6.27871	1749	134.273	2517	191.583	3728	252.67
Solyc01g005310.3	787	75.8267	719	71.6462	836	86.1015	593	51.6325	661	54.3456	701	48.0005	2126	190.323	2189	151.245	829	89.0923	810	87.6854	722	55.429	714	54.3465	831	56.3221
Solyc01g005340.3	138	13.2962	91	9.06788	147	15.1399	222	19.3295	197	16.1968	279	19.1043	235	21.0376	436	30.1247	92	9.88721	92	9.95933	170	13.0512	191	14.5381	281	19.0451
Solyc01g005370.3	18	1.73428	7	0.697529	14	1.44189	11	0.957769	14	1.15104	13	0.890166	16	1.43235	25	1.72733	4	0.429879	10	1.08254	11	0.844487	16	1.21785	17	1.1522
Solyc01g005380.2	1	0.096349	0	0	1	0.102992	2	0.17414	1	0.0822173	0	0	0	0	4	0.276373	3	0.322409	0	0	4	0.307086	2	0.152231	2	0.135552
Solyc01g005390.3	2	0.192698	0	0	0	0	0	0	0	0	0	0	0	0	2	0.138187	0	0	3	0.324761	0	0	0	0	0	0
Solyc01g005400.3	15	1.44524	11	1.09612	5	0.514961	13	1.13191	15	1.23326	19	1.30101	53	4.74465	49	3.38557	14	1.50457	13	1.4073	15	1.15157	25	1.90289	33	2.23662
Solyc01g005410.3	338	32.566	454	45.2398	358	36.8712	653	56.8566	370	30.4204	612	41.9063	319	28.5574	380	26.2555	304	32.6708	297	32.1513	744	57.118	814	61.9581	554	37.548
Solyc01g005420.2	293	28.2303	257	25.6093	315	32.4426	3251	283.064	3324	273.29	2914	199.534	601	53.8025	705	48.7108	221	23.7508	314	33.9916	3424	262.866	3464	263.664	2581	174.93
Solyc01g005430.3	159	15.3195	151	15.0467	137	14.1099	860	74.8801	1273	104.663	793	54.3001	163	14.592	220	15.2005	75	8.06022	60	6.49522	1197	91.8955	930	70.7875	630	42.699
Solyc01g005440.3	980	94.4221	849	84.6003	819	84.3507	1713	149.151	2265	186.222	2163	148.11	875	78.3314	1204	83.1883	549	59.0008	606	65.6017	1636	125.598	1986	151.166	2008	136.095
Solyc01g005460.3	81	7.80427	65	6.47706	65	6.6945	61	5.31126	62	5.09747	72	4.93015	27	2.41708	51	3.52376	55	5.91083	90	9.74282	45	3.45472	57	4.33859	99	6.70985
Solyc01g005470.3	48	4.62475	51	5.082	31	3.19276	1266	110.231	1729	142.154	1047	71.6926	10	0.895216	54	3.73104	41	4.40626	43	4.65491	938	72.0117	1110	84.4883	634	42.9701
Solyc01g005480.3	41	3.95031	41	4.08553	39	4.0167	83	7.2268	89	7.31734	69	4.72473	48	4.29704	68	4.69834	38	4.08385	26	2.81459	73	5.60432	56	4.26247	76	5.15099
Solyc01g005490.3	532	51.2577	340	33.88	354	36.4593	275	23.9442	271	22.2809	292	19.9945	314	28.1098	386	26.67	295	31.7035	267	28.9037	322	24.7204	286	21.7691	382	25.8905
Solyc01g005500.3	6	0.578094	0	0	1	0.102992	0	0	1	0.0822173	1	0.0684743	0	0	2	0.138187	1	0.10747	2	0.216507	4	0.307086	1	0.0761156	0	0
Solyc01g005510.3	0	0	1	0.099647	0	0	0	0	0	0	0	0	0	0	0	0	0	0	0	0	0	0	0	0	0	0
Solyc01g005520.3	4956	477.506	3901	388.723	3916	403.318	1321	115.019	776	63.8006	993	67.995	2277	203.841	1686	116.491	3665	393.876	3445	372.934	1114	85.5235	1342	102.147	658	44.5968
Solyc01g005530.3	72	6.93713	66	6.5767	101	10.4022	52	4.52764	58	4.7686	66	4.5193	287	25.6927	226	15.6151	63	6.77059	85	9.20156	48	3.68503	73	5.55644	87	5.89653
Solyc01g005540.3	417	40.1776	459	45.738	368	37.9011	155	13.4958	156	12.8259	201	13.7633	88	7.8779	131	9.05122	484	52.0153	504	54.5598	152	11.6693	188	14.3097	159	10.7764
Solyc01g005550.3	1421	136.912	1150	114.594	1359	139.966	530	46.1471	482	39.6287	519	35.5382	612	54.7872	603	41.6633	1471	158.088	1457	157.726	662	50.8227	727	55.336	713	48.3245
Solyc01g005560.3	3243	312.46	2194	218.626	2269	233.689	7083	616.716	6709	551.596	7149	489.523	1881	168.39	3150	217.644	2687	288.771	2130	230.58	6718	515.751	8648	658.247	6251	423.669
Solyc01g005570.3	234	22.5457	230	22.9188	196	20.1865	337	29.3426	228	18.7455	346	23.6921	313	28.0203	385	26.6009	137	14.7233	161	17.4288	254	19.5	267	20.3229	273	18.5029
Solyc01g005575.1	406	39.1177	392	39.0616	352	36.2533	354	30.8227	338	27.7895	403	27.5951	403	36.0772	587	40.5578	292	31.3811	293	31.7183	265	20.3445	347	26.4121	344	23.315
Solyc01g005590.2	396	38.1542	423	42.1507	512	52.732	31	2.69917	19	1.56213	22	1.50643	254	22.7385	49	3.38557	480	51.5854	485	52.503	31	2.37992	18	1.37008	30	2.03329
Solyc01g005600.3	463	44.6096	484	48.2292	450	46.3465	467	40.6616	492	40.4509	602	41.2215	449	40.1952	588	40.6269	406	43.6327	407	44.0592	525	40.305	524	39.8846	627	42.4957
Solyc01g005610.3	1	0.096349	0	0	2	0.205985	1	0.0870699	0	0	0	0	0	0	8	0.552746	0	0	3	0.324761	0	0	1	0.0761156	2	0.135552
Solyc01g005620.3	5710	550.153	4878	486.078	5024	517.433	2672	232.651	2033	167.148	2467	168.926	2871	257.017	3189	220.339	4917	528.428	4739	513.014	2872	220.488	2552	194.247	2672	181.098
Solyc01g005640.3	121	11.6582	75	7.47353	104	10.7112	154	13.4088	148	12.1682	214	14.6535	227	20.3214	262	18.1024	90	9.67227	67	7.25299	159	12.2067	155	11.7979	200	13.5552
Solyc01g005670.3	47	4.52841	49	4.8827	44	4.53166	36	3.13452	52	4.2753	77	5.27252	71	6.35604	125	8.63666	46	4.9436	41	4.4384	68	5.22046	43	3.27297	61	4.13435
Solyc01g005680.3	65	6.26269	82	8.17106	77	7.9304	74	6.44317	97	7.97508	80	5.47794	22	1.96948	46	3.17829	66	7.093	61	6.60347	58	4.45275	64	4.8714	78	5.28655
Solyc01g005690.3	447	43.068	470	46.8341	449	46.2435	319	27.7753	329	27.0495	473	32.3883	1006	90.0588	1129	78.0063	439	47.1792	508	54.9928	479	36.7736	400	30.4462	455	30.8382
Solyc01g005700.3	155	14.9341	189	18.8333	137	14.1099	107	9.31648	119	9.78386	158	10.8189	160	14.3235	197	13.6114	143	15.3682	157	16.9958	145	11.1319	131	9.97114	171	11.5897
Solyc01g005705.1	129	12.429	84	8.37035	65	6.6945	424	36.9176	515	42.3419	336	23.0074	144	12.8911	77	5.32018	46	4.9436	72	7.79426	253	19.4232	42	3.19685	206	13.9619
Solyc01g005710.2	16	1.54158	18	1.79365	16	1.64788	13	1.13191	17	1.39769	41	2.80745	37	3.3123	12	0.82912	11	1.18217	6	0.649522	17	1.30512	10	0.761156	10	0.677762
Solyc01g005715.1	141	13.5852	131	13.0538	125	12.874	101	8.79406	139	11.4282	146	9.99724	271	24.2604	82	5.66565	69	7.41541	116	12.5574	126	9.67321	101	7.68767	108	7.31983
Solyc01g005730.3	578	55.6898	466	46.4355	338	34.8114	2253	196.169	2878	236.621	2575	176.321	164	14.6815	429	29.641	87	9.34986	292	31.6101	1633	125.368	125	9.51445	1421	96.31
Solyc01g005740.3	2	0.192698	1	0.099647	2	0.205985	5	0.43535	15	1.23326	10	0.684743	1	0.0895216	5	0.345467	0	0	7	0.757775	65	4.99015	1	0.0761156	78	5.28655
Solyc01g005750.1	0	0	0	0	0	0	1	0.0870699	3	0.246652	4	0.273897	1	0.0895216	0	0	0	0	0	0	2	0.153543	0	0	2	0.135552
Solyc01g005755.1	306	29.4828	158	15.7442	156	16.0668	799	69.5689	1125	92.4945	1070	73.2675	354	31.6907	277	19.1388	103	11.0694	99	10.7171	521	39.998	538	40.9502	580	39.3102
Solyc01g005770.3	256	24.6654	125	12.4559	111	11.4321	781	68.0016	995	81.8062	850	58.2031	261	23.3651	253	17.4806	82	8.81251	77	8.33553	407	31.246	437	33.2625	495	33.5492
Solyc01g005775.1	30	2.89047	34	3.388	23	2.36882	48	4.17936	34	2.79539	53	3.62914	22	1.96948	44	3.04011	12	1.28964	48	5.19617	55	4.22243	18	1.37008	37	2.50772
Solyc01g005790.1	15	1.44524	47	4.68341	35	3.60473	27	2.35089	34	2.79539	24	1.64338	22	1.96948	41	2.83283	31	3.33156	21	2.27333	18	1.38189	20	1.52231	25	1.69441
Solyc01g005795.1	2	0.192698	0	0	2	0.205985	0	0	0	0	3	0.205423	1	0.0895216	0	0	1	0.10747	2	0.216507	1	0.0767715	3	0.228347	3	0.203329
Solyc01g005800.3	0	0	8	0.797176	1	0.102992	15	1.30605	9	0.739956	14	0.95864	3	0.268565	6	0.41456	0	0	2	0.216507	11	0.844487	14	1.06562	9	0.609986
Solyc01g005810.3	349	33.6258	389	38.7627	325	33.4725	343	29.865	301	24.7474	410	28.0745	290	25.9613	439	30.332	301	32.3484	291	31.5018	278	21.3425	403	30.6746	316	21.4173
Solyc01g005820.3	824	79.3916	1001	99.7467	852	87.7494	1141	99.3468	1368	112.473	1429	97.8497	1032	92.3863	1588	109.72	989	106.287	1016	109.986	1242	95.3502	1334	101.538	1545	104.714
Solyc01g005825.1	0	0	1	0.099647	0	0	0	0	0	0	0	0	0	0	0	0	0	0	0	0	0	0	0	0	0	0
Solyc01g005830.3	148	14.2597	141	14.0502	155	15.9638	114	9.92597	129	10.606	144	9.8603	227	20.3214	255	17.6188	156	16.7653	127	13.7482	110	8.44487	150	11.4173	151	10.2342
Solyc01g005840.3	288	27.7485	296	29.4955	280	28.8378	274	23.8572	250	20.5543	274	18.762	155	13.8759	160	11.0549	250	26.8674	262	28.3624	237	18.1949	315	23.9764	315	21.3495
Solyc01g005850.2	3	0.289047	4	0.398588	4	0.411969	3	0.26121	0	0	10	0.684743	3	0.268565	3	0.20728	1	0.10747	0	0	1	0.0767715	0	0	1	0.0677762
Solyc01g005860.2	2	0.192698	1	0.099647	1	0.102992	4	0.34828	5	0.411087	3	0.205423	0	0	1	0.0690933	0	0	0	0	0	0	0	0	0	0
Solyc01g005865.1	37	3.56491	41	4.08553	32	3.29575	56	4.87591	119	9.78386	72	4.93015	104	9.31025	31	2.14189	19	2.04192	35	3.78888	63	4.83661	47	3.57743	25	1.69441
Solyc01g005880.1	1	0.096349	1	0.099647	0	0	6	0.522419	16	1.31548	11	0.753217	4	0.358087	2	0.138187	1	0.10747	2	0.216507	6	0.460629	5	0.380578	5	0.338881
Solyc01g005890.1	0	0	1	0.099647	0	0	0	0	0	0	0	0	0	0	0	0	0	0	0	0	0	0	0	0	0	0
Solyc01g005895.1	0	0	2	0.199294	3	0.308977	4	0.34828	1	0.0822173	1	0.0684743	1	0.0895216	2	0.138187	0	0	1	0.108254	0	0	8	0.608925	1	0.0677762
Solyc01g005910.3	435	41.9118	397	39.5599	453	46.6555	630	54.854	648	53.2768	642	43.9605	428	38.3153	561	38.7613	389	41.8057	414	44.817	597	45.8326	580	44.147	616	41.7502
Solyc01g005930.3	144	13.8743	151	15.0467	123	12.668	336	29.2555	242	19.8966	341	23.3497	419	37.5096	674	46.5689	72	7.73781	99	10.7171	203	15.5846	297	22.6063	285	19.3162
Solyc01g005940.3	0	0	0	0	0	0	0	0	0	0	0	0	0	0	0	0	0	0	0	0	1	0.0767715	0	0	1	0.0677762
Solyc01g005950.3	513	49.4271	426	42.4496	447	46.0375	390	33.9573	403	33.1336	531	36.3598	767	68.6631	948	65.5004	403	43.3103	450	48.7141	527	40.4586	477	36.3071	556	37.6836
Solyc01g005960.3	531	51.1613	465	46.3359	512	52.732	524	45.6246	602	49.4948	685	46.9049	533	47.715	692	47.8126	511	54.917	508	54.9928	661	50.746	663	50.4646	766	51.9166
Solyc01g005970.3	53	5.1065	75	7.47353	53	5.45859	100	8.70699	104	8.5506	153	10.4766	88	7.8779	160	11.0549	59	6.34071	83	8.98505	99	7.60038	109	8.2966	164	11.1153
Solyc01g005980.3	93	8.96046	61	6.07847	100	10.2992	84	7.31387	58	4.7686	80	5.47794	67	5.99795	190	13.1277	45	4.83613	66	7.14474	107	8.21455	63	4.79528	96	6.50652
Solyc01g005990.3	672	64.7466	535	53.3112	595	61.2804	195	16.9786	191	15.7035	270	18.4881	496	44.4027	216	14.9242	456	49.0062	520	56.2919	243	18.6555	257	19.5617	199	13.4875
Solyc01g006000.3	119	11.4655	146	14.5485	104	10.7112	132	11.4932	158	12.9903	153	10.4766	170	15.2187	257	17.757	94	10.1021	113	12.2327	126	9.67321	113	8.60106	164	11.1153
Solyc01g006010.3	54	5.20285	73	7.27423	45	4.63465	46	4.00522	98	8.0573	146	9.99724	77	6.89317	212	14.6478	49	5.26601	50	5.41268	107	8.21455	115	8.75329	114	7.72649
Solyc01g006020.3	130	12.5254	149	14.8474	201	20.7014	1736	151.153	2280	187.455	2046	140.098	181	16.2034	356	24.5972	186	19.9894	206	22.3002	1278	98.114	2014	153.297	1754	118.88
Solyc01g006040.3	136	13.1035	163	16.2425	128	13.183	267	23.2477	223	18.3345	335	22.9389	194	17.3672	280	19.3461	124	13.3262	135	14.6142	269	20.6515	273	20.7796	294	19.9262
Solyc01g006050.2	3	0.289047	0	0	0	0	0	0	2	0.164435	1	0.0684743	1	0.0895216	7	0.483653	0	0	3	0.324761	2	0.153543	1	0.0761156	0	0
Solyc01g006060.3	1	0.096349	0	0	0	0	1	0.0870699	0	0	0	0	2	0.179043	0	0	1	0.10747	0	0	0	0	2	0.152231	0	0
Solyc01g006070.2	1	0.096349	1	0.099647	1	0.102992	0	0	0	0	0	0	0	0	1	0.0690933	0	0	0	0	0	0	1	0.0761156	3	0.203329
Solyc01g006080.2	3	0.289047	1	0.099647	6	0.617954	0	0	2	0.164435	4	0.273897	2	0.179043	3	0.20728	8	0.859757	4	0.433014	4	0.307086	3	0.228347	4	0.271105
Solyc01g006090.3	28	2.69777	38	3.78659	23	2.36882	22	1.91554	18	1.47991	33	2.25965	15	1.34282	34	2.34917	36	3.86891	33	3.57237	27	2.07283	39	2.96851	34	2.30439
Solyc01g006100.3	40	3.85396	14	1.39506	15	1.54488	15	1.30605	16	1.31548	12	0.821691	13	1.16378	10	0.690933	32	3.43903	25	2.70634	16	1.22834	17	1.29396	13	0.881091
Solyc01g006110.3	392	37.7688	358	35.6736	294	30.2797	551	47.9755	562	46.2061	661	45.2615	561	50.2216	779	53.8237	312	33.5305	290	31.3935	570	43.7598	657	50.0079	573	38.8358
Solyc01g006120.3	1356	130.649	1353	134.822	1014	104.434	1578	137.396	1395	114.693	2224	152.287	1872	167.584	2642	182.544	993	106.717	1004	108.687	1876	144.023	1630	124.068	2342	158.732
Solyc01g006130.3	1284	123.712	1291	128.644	1339	137.907	633	55.1153	456	37.4911	595	40.7422	415	37.1515	499	34.4776	1287	138.313	1290	139.647	448	34.3936	549	41.7874	457	30.9737
Solyc01g006140.3	20	1.92698	14	1.39506	11	1.13291	11	0.957769	5	0.411087	15	1.02711	5	0.447608	24	1.65824	13	1.39711	21	2.27333	10	0.767715	11	0.837271	16	1.08442
Solyc01g006150.3	277	26.6887	238	23.716	277	28.5289	1343	116.935	1208	99.3185	1522	104.218	181	16.2034	721	49.8163	289	31.0587	297	32.1513	1216	93.3542	1181	89.8925	1433	97.1233
Solyc01g006160.3	2094	201.755	2644	263.467	2111	217.417	1677	146.016	1624	133.521	1858	127.225	962	86.1198	1437	99.2871	2593	278.669	2423	262.298	1712	131.433	1900	144.62	1913	129.656
Solyc01g006170.3	59	5.68459	159	15.8439	63	6.48851	150	13.0605	179	14.7169	208	14.2427	55	4.92369	260	17.9643	138	14.8308	132	14.2895	130	9.9803	252	19.1811	214	14.5041
Solyc01g006180.3	43	4.14301	59	5.87918	33	3.39874	102	8.88113	104	8.5506	143	9.79182	75	6.71412	184	12.7132	47	5.05107	56	6.0622	90	6.90944	108	8.22048	139	9.4209
Solyc01g006190.3	613	59.062	568	56.5995	531	54.6889	684	59.5558	774	63.6362	926	63.4072	811	72.602	927	64.0495	424	45.5671	428	46.3325	756	58.0393	707	53.8137	956	64.7941
Solyc01g006195.1	57	5.4919	45	4.48412	36	3.70772	50	4.3535	62	5.09747	103	7.05285	38	3.40182	80	5.52746	41	4.40626	51	5.52093	54	4.14566	60	4.56693	70	4.74434
Solyc01g006200.3	55	5.2992	39	3.88623	40	4.11969	39	3.39573	34	2.79539	61	4.17693	39	3.49134	56	3.86922	25	2.68674	31	3.35586	36	2.76377	35	2.66405	34	2.30439
Solyc01g006210.3	13	1.25254	7	0.697529	10	1.02992	13	1.13191	5	0.411087	18	1.23254	6	0.53713	14	0.967306	10	1.0747	10	1.08254	12	0.921258	17	1.29396	17	1.1522
Solyc01g006220.2	29	2.79412	35	3.48765	38	3.91371	29	2.52503	30	2.46652	34	2.32813	19	1.70091	23	1.58915	32	3.43903	28	3.0311	16	1.22834	32	2.4357	30	2.03329
Solyc01g006230.3	500	48.1745	501	49.9232	465	47.8914	635	55.2894	569	46.7816	867	59.3672	773	69.2002	1348	93.1378	382	41.0534	461	49.9049	836	64.181	685	52.1392	923	62.5575
Solyc01g006240.3	1	0.096349	3	0.298941	8	0.823938	3	0.26121	3	0.246652	7	0.47932	15	1.34282	1	0.0690933	7	0.752287	2	0.216507	5	0.383858	7	0.532809	5	0.338881
Solyc01g006250.2	32	3.08317	37	3.68694	25	2.57481	33	2.87331	37	3.04204	32	2.19118	31	2.77517	58	4.00741	31	3.33156	39	4.22189	49	3.7618	47	3.57743	39	2.64327
Solyc01g006260.3	49	4.7211	47	4.68341	51	5.2526	41	3.56987	58	4.7686	50	3.42371	36	3.22278	45	3.1092	41	4.40626	56	6.0622	43	3.30118	42	3.19685	50	3.38881
Solyc01g006270.2	214	20.6187	200	19.9294	248	25.5421	113	9.8389	89	7.31734	155	10.6135	88	7.8779	124	8.56757	234	25.1479	222	24.0323	221	16.9665	164	12.483	174	11.7931
Solyc01g006280.3	2510	241.836	2297	228.889	3010	310.007	1796	156.378	1773	145.771	1899	130.033	1017	91.0435	1409	97.3525	2743	294.789	2598	281.243	2227	170.97	2229	169.662	2210	149.785
Solyc01g006290.3	509	49.0417	174	17.3386	221	22.7613	89	7.74922	57	4.68639	21	1.43796	44	3.93895	37	2.55645	32	3.43903	105	11.3666	18	1.38189	4	0.304462	8	0.54221
Solyc01g006300.3	2787	268.525	2029	202.184	1785	183.841	3206	279.146	4456	366.36	3345	229.046	1003	89.7902	762	52.6491	1403	150.78	2274	246.169	2911	223.482	2946	224.236	3889	263.582
Solyc01g006310.3	0	0	0	0	0	0	0	0	0	0	0	0	0	0	0	0	0	0	0	0	1	0.0767715	0	0	0	0
Solyc01g006320.3	41	3.95031	27	2.69047	22	2.26583	141	12.2769	132	10.8527	171	11.7091	118	10.5636	92	6.35658	28	3.00915	26	2.81459	212	16.2756	195	14.8425	188	12.7419
Solyc01g006340.3	1549	149.245	1204	119.975	1345	138.525	585	50.9359	424	34.8601	437	29.9233	624	55.8615	315	21.7644	1270	136.486	1262	136.616	495	38.0019	614	46.735	382	25.8905
Solyc01g006350.3	479	46.1512	471	46.9338	391	40.27	530	46.1471	769	63.2251	991	67.858	426	38.1362	704	48.6417	440	47.2866	401	43.4097	620	47.5983	683	51.9869	644	43.6479
Solyc01g006360.3	145	13.9706	100	9.9647	116	11.9471	121	10.5355	129	10.606	358	24.5138	138	12.354	317	21.9026	138	14.8308	103	11.1501	186	14.2795	190	14.462	220	14.9108
Solyc01g006370.3	196	18.8844	188	18.7336	250	25.7481	160	13.9312	210	17.2656	277	18.9674	123	11.0112	161	11.124	232	24.933	225	24.3571	185	14.2027	213	16.2126	234	15.8596
Solyc01g006380.2	9	0.867141	13	1.29541	9	0.92693	35	3.04745	42	3.45313	14	0.95864	29	2.59613	7	0.483653	5	0.537348	9	0.974282	31	2.37992	7	0.532809	40	2.71105
Solyc01g006390.2	3	0.289047	0	0	0	0	5	0.43535	19	1.56213	4	0.273897	0	0	0	0	0	0	0	0	6	0.460629	6	0.456693	10	0.677762
Solyc01g006400.3	1466	141.248	782	77.924	900	92.693	3591	312.668	8514	699.998	1978	135.442	109	9.75786	100	6.90933	473	50.8331	929	100.568	2210	169.665	2306	175.523	2400	162.663
Solyc01g006410.3	0	0	0	0	1	0.102992	0	0	0	0	0	0	0	0	0	0	0	0	0	0	0	0	0	0	0	0
Solyc01g006430.3	2040	196.552	2104	209.657	2750	283.229	614	53.4609	735	60.4297	631	43.2073	641	57.3834	292	20.1752	2474	265.88	2450	265.221	966	74.1613	689	52.4436	798	54.0854
Solyc01g006450.3	254	24.4727	345	34.3782	337	34.7084	87	7.57508	131	10.7705	115	7.87454	65	5.81891	102	7.04752	445	47.824	374	40.4868	114	8.75195	110	8.37271	70	4.74434
Solyc01g006460.2	0	0	0	0	0	0	0	0	0	0	2	0.136949	0	0	1	0.0690933	0	0	0	0	2	0.153543	0	0	2	0.135552
Solyc01g006480.3	83	7.99697	87	8.66929	87	8.96033	112	9.75183	78	6.41295	123	8.42234	121	10.8321	159	10.9858	70	7.52287	103	11.1501	92	7.06298	136	10.3517	111	7.52316
Solyc01g006490.3	125	12.0436	120	11.9576	102	10.5052	218	18.9812	285	23.4319	306	20.9531	147	13.1597	241	16.6515	97	10.4246	106	11.4749	309	23.7224	295	22.4541	306	20.7395
Solyc01g006500.3	217	20.9077	182	18.1358	167	17.1997	119	10.3613	124	10.1949	165	11.2983	95	8.50455	157	10.8476	184	19.7744	147	15.9133	64	4.91338	114	8.67718	134	9.08202
Solyc01g006510.3	1717	165.431	1391	138.609	1333	137.289	1574	137.048	1492	122.668	2052	140.509	1266	113.334	1389	95.9706	1248	134.122	1107	119.837	1260	96.7321	1698	129.244	1526	103.427
Solyc01g006530.2	395	38.0579	233	23.2178	313	32.2366	293	25.5115	238	19.5677	342	23.4182	109	9.75786	209	14.4405	192	20.6342	215	23.2745	239	18.3484	200	15.2231	213	14.4363
Solyc01g006540.3	898	86.5214	1072	106.822	1182	121.737	331	28.8201	349	28.6938	161	11.0244	501	44.8503	1467	101.36	979	105.213	1453	157.292	239	18.3484	257	19.5617	240	16.2663
Solyc01g006545.1	104	10.0203	82	8.17106	69	7.10647	1422	123.813	1412	116.091	1090	74.637	61	5.46082	204	14.095	22	2.36433	60	6.49522	619	47.5216	608	46.2783	593	40.1913
Solyc01g006560.3	2353	226.709	2017	200.988	1827	188.167	5083	442.576	6277	516.078	4463	305.601	1133	101.428	1348	93.1378	654	70.2851	708	76.6436	2838	217.878	2074	157.864	3276	222.035
Solyc01g006565.1	528	50.8723	480	47.8306	431	44.3897	879	76.5344	887	72.9268	974	66.6939	304	27.2146	446	30.8156	190	20.4192	212	22.9498	756	58.0393	468	35.6221	758	51.3744
Solyc01g006570.1	3	0.289047	0	0	0	0	0	0	0	0	0	0	0	0	0	0	0	0	0	0	0	0	0	0	0	0
Solyc01g006580.3	0	0	7	0.697529	1	0.102992	1	0.0870699	9	0.739956	5	0.342371	0	0	0	0	0	0	0	0	3	0.230315	0	0	6	0.406657
Solyc01g006620.3	0	0	3	0.298941	0	0	4	0.34828	16	1.31548	2	0.136949	0	0	1	0.0690933	0	0	1	0.108254	0	0	0	0	4	0.271105
Solyc01g006630.3	143	13.7779	127	12.6552	157	16.1698	168	14.6277	167	13.7303	220	15.0643	135	12.0854	262	18.1024	130	13.9711	134	14.506	165	12.6673	175	13.3202	162	10.9798
Solyc01g006640.1	0	0	0	0	0	0	0	0	0	0	0	0	1	0.0895216	5	0.345467	2	0.214939	1	0.108254	0	0	1	0.0761156	0	0
Solyc01g006650.2	125	12.0436	83	8.2707	112	11.5351	15	1.30605	13	1.06883	18	1.23254	25	2.23804	20	1.38187	144	15.4756	114	12.3409	24	1.84252	25	1.90289	20	1.35552
Solyc01g006660.2	245	23.6055	203	20.2283	226	23.2762	210	18.2847	364	29.9271	456	31.2243	87	7.78838	88	6.08021	378	40.6235	234	25.3313	187	14.3563	290	22.0735	545	36.938
Solyc01g006665.1	0	0	3	0.298941	3	0.308977	0	0	0	0	0	0	1	0.0895216	0	0	6	0.644818	1	0.108254	1	0.0767715	1	0.0761156	0	0
Solyc01g006690.3	348	33.5295	302	30.0934	350	36.0473	114	9.92597	68	5.59078	113	7.73759	169	15.1292	117	8.08392	313	33.638	241	26.0891	126	9.67321	99	7.53544	133	9.01424
Solyc01g006700.3	215	20.715	200	19.9294	130	13.389	215	18.72	231	18.9922	283	19.3782	151	13.5178	249	17.2042	155	16.6578	133	14.3977	223	17.12	214	16.2887	233	15.7919
Solyc01g006710.3	150	14.4524	153	15.246	131	13.492	265	23.0735	271	22.2809	422	28.8961	194	17.3672	351	24.2517	112	12.0366	128	13.8565	237	18.1949	244	18.5722	289	19.5873
Solyc01g006720.3	2521	242.896	1543	153.755	1374	141.511	1238	107.793	1232	101.292	1969	134.826	2727	244.125	2287	158.016	1645	176.788	1337	144.735	1611	123.679	2056	156.494	2675	181.301
Solyc01g006730.3	13	1.25254	11	1.09612	6	0.617954	8	0.696559	4	0.328869	22	1.50643	9	0.805695	2	0.138187	5	0.537348	2	0.216507	8	0.614172	4	0.304462	16	1.08442
Solyc01g006740.3	87	8.38237	85	8.47	87	8.96033	77	6.70438	93	7.64621	105	7.1898	110	9.84738	173	11.9531	127	13.6486	118	12.7739	125	9.59644	121	9.20998	138	9.35312
Solyc01g006750.2	0	0	0	0	0	0	0	0	0	0	0	0	0	0	0	0	1	0.10747	0	0	0	0	1	0.0761156	0	0
Solyc01g006780.3	164	15.8012	85	8.47	124	12.771	37	3.22159	46	3.782	34	2.32813	189	16.9196	156	10.7786	154	16.5503	150	16.238	70	5.37401	60	4.56693	94	6.37097
Solyc01g006790.2	258	24.8581	119	11.858	195	20.0835	81	7.05266	67	5.50856	43	2.94439	302	27.0355	139	9.60397	240	25.7927	201	21.759	74	5.68109	86	6.54594	137	9.28534
Solyc01g006800.3	502	48.3672	621	61.8808	468	48.2004	692	60.2524	860	70.7069	924	63.2702	630	56.3986	912	63.0131	512	55.0245	479	51.8535	871	66.868	876	66.6772	973	65.9463
Solyc01g006810.3	140	13.4889	143	14.2495	148	15.2429	125	10.8837	112	9.20834	117	8.01149	128	11.4588	150	10.364	163	17.5176	167	18.0784	103	7.90747	117	8.90552	120	8.13315
Solyc01g006820.2	265	25.5325	279	27.8015	308	31.7216	159	13.8441	234	19.2389	346	23.6921	593	53.0863	436	30.1247	195	20.9566	258	27.9294	170	13.0512	201	15.2992	177	11.9964
Solyc01g006825.1	491	47.3074	553	55.1048	595	61.2804	371	32.3029	417	34.2846	553	37.8663	1084	97.0414	710	49.0562	326	35.0351	442	47.8481	371	28.4822	418	31.8163	422	28.6016
Solyc01g006830.3	822	79.1989	514	51.2186	925	95.2678	2388	207.923	1700	139.769	1818	124.486	716	64.0975	713	49.2635	795	85.4384	826	89.4175	1551	119.073	1757	133.735	1469	99.5633
Solyc01g006840.3	5	0.481745	0	0	0	0	2	0.17414	3	0.246652	6	0.410846	1	0.0895216	0	0	0	0	0	0	0	0	1	0.0761156	3	0.203329
Solyc01g006850.1	3	0.289047	14	1.39506	5	0.514961	16	1.39312	18	1.47991	37	2.53355	1	0.0895216	25	1.72733	4	0.429879	7	0.757775	21	1.6122	9	0.68504	32	2.16884
Solyc01g006870.3	472	45.4768	358	35.6736	366	37.6952	447	38.9202	367	30.1738	550	37.6609	530	47.4465	753	52.0273	298	32.026	303	32.8008	392	30.0944	454	34.5565	436	29.5504
Solyc01g006880.3	307	29.5792	311	30.9902	228	23.4822	246	21.4192	294	24.1719	416	28.4853	247	22.1118	522	36.0667	185	19.8819	209	22.625	253	19.4232	346	26.336	319	21.6206
Solyc01g006890.3	243	23.4128	251	25.0114	236	24.3062	106	9.22941	84	6.90625	121	8.28539	258	23.0966	238	16.4442	158	16.9802	237	25.6561	171	13.1279	97	7.38321	162	10.9798
Solyc01g006900.3	2730	263.033	2843	283.297	3718	382.925	2831	246.495	3721	305.931	2934	200.904	4571	409.203	5328	368.129	2845	305.751	3474	376.073	3984	305.858	3676	279.801	4733	320.785
Solyc01g006910.3	13	1.25254	9	0.896823	9	0.92693	3	0.26121	4	0.328869	3	0.205423	13	1.16378	11	0.760026	12	1.28964	12	1.29904	10	0.767715	9	0.68504	9	0.609986
Solyc01g006920.3	3	0.289047	3	0.298941	3	0.308977	9	0.783629	7	0.575521	15	1.02711	2	0.179043	15	1.0364	0	0	4	0.433014	8	0.614172	9	0.68504	18	1.21997
Solyc01g006925.1	0	0	1	0.099647	0	0	2	0.17414	4	0.328869	12	0.821691	0	0	1	0.0690933	4	0.429879	1	0.108254	2	0.153543	1	0.0761156	2	0.135552
Solyc01g006930.3	139	13.3925	101	10.0644	115	11.8441	178	15.4984	207	17.019	254	17.3925	294	26.3194	350	24.1827	110	11.8217	115	12.4492	196	15.0472	147	11.189	334	22.6373
Solyc01g006940.3	1337	128.819	1466	146.083	1670	171.997	402	35.0021	397	32.6403	425	29.1016	257	23.0071	264	18.2406	1388	149.168	1441	155.993	340	26.1023	464	35.3176	374	25.3483
Solyc01g006950.3	25	2.40873	36	3.58729	10	1.02992	1556	135.481	1806	148.484	1412	96.6857	27	2.41708	82	5.66565	2	0.214939	7	0.757775	2119	162.679	1578	120.11	937	63.5063
Solyc01g006960.3	236	22.7384	203	20.2283	175	18.0236	297	25.8598	322	26.474	382	26.1572	189	16.9196	358	24.7354	182	19.5595	187	20.2434	312	23.9527	365	27.7822	336	22.7728
Solyc01g006970.3	200	19.2698	242	24.1146	187	19.2596	219	19.0683	267	21.952	376	25.7463	176	15.7558	301	20.7971	222	23.8583	186	20.1352	255	19.5767	289	21.9974	273	18.5029
Solyc01g006980.3	604	58.1948	675	67.2618	666	68.5928	299	26.0339	278	22.8564	273	18.6935	280	25.0661	439	30.332	625	67.1685	617	66.7925	325	24.9507	335	25.4987	282	19.1129
Solyc01g006990.3	209	20.137	215	21.4241	202	20.8044	250	21.7675	284	23.3497	355	24.3084	285	25.5137	367	25.3572	162	17.4101	227	24.5736	349	26.7933	326	24.8137	392	26.5683
Solyc01g007010.3	37	3.56491	3	0.298941	12	1.23591	893	77.7534	872	71.6935	698	47.795	12	1.07426	1	0.0690933	3	0.322409	4	0.433014	1570	120.531	1129	85.9345	456	30.906
Solyc01g007020.3	19	1.83063	1	0.099647	6	0.617954	340	29.6038	376	30.9137	313	21.4324	2	0.179043	0	0	0	0	1	0.108254	275	21.1122	219	16.6693	145	9.82755
Solyc01g007025.1	1	0.096349	0	0	0	0	7	0.609489	7	0.575521	9	0.616269	0	0	0	0	0	0	0	0	3	0.230315	5	0.380578	4	0.271105
Solyc01g007030.3	17	1.63793	1	0.099647	3	0.308977	1029	89.5949	1180	97.0164	618	42.3171	1	0.0895216	1	0.0690933	0	0	3	0.324761	1190	91.3581	1301	99.0264	584	39.5813
Solyc01g007040.3	5	0.481745	0	0	0	0	516	44.9281	616	50.6459	448	30.6765	0	0	0	0	0	0	0	0	842	64.6416	788	59.9791	354	23.9928
Solyc01g007050.2	1	0.096349	0	0	0	0	63	5.4854	58	4.7686	46	3.14982	2	0.179043	1	0.0690933	0	0	0	0	70	5.37401	59	4.49082	62	4.20213
Solyc01g007060.3	105	10.1167	155	15.4453	157	16.1698	103	8.9682	136	11.1816	167	11.4352	116	10.3845	166	11.4695	138	14.8308	126	13.64	110	8.44487	94	7.15486	148	10.0309
Solyc01g007070.3	460	44.3206	477	47.5316	319	32.8545	399	34.7409	538	44.2329	798	54.6425	500	44.7608	970	67.0205	273	29.3392	256	27.7129	415	31.8602	316	24.0525	653	44.2579
Solyc01g007090.1	0	0	0	0	0	0	1	0.0870699	0	0	1	0.0684743	0	0	0	0	0	0	0	0	0	0	0	0	0	0
Solyc01g007100.3	1285	123.809	1142	113.797	1190	122.561	703	61.2101	622	51.1392	860	58.8879	826	73.9449	749	51.7509	1082	116.282	972	105.223	813	62.4152	799	60.8163	789	53.4755
Solyc01g007110.3	485	46.7293	530	52.8129	439	45.2136	743	64.6929	786	64.6228	860	58.8879	602	53.892	807	55.7583	474	50.9406	416	45.0335	906	69.555	818	62.2625	745	50.4933
Solyc01g007120.3	547	52.7029	519	51.7168	443	45.6256	718	62.5162	804	66.1027	797	54.574	647	57.9205	862	59.5584	476	51.1555	461	49.9049	1068	81.992	915	69.6457	778	52.7299
Solyc01g007130.3	336	32.3733	302	30.0934	398	40.9909	119	10.3613	139	11.4282	188	12.8732	178	15.9349	175	12.0913	358	38.4741	323	34.9659	146	11.2086	141	10.7323	193	13.0808
Solyc01g007140.3	39	3.75761	65	6.47706	26	2.6778	63	5.4854	64	5.26191	113	7.73759	43	3.84943	123	8.49848	43	4.62119	35	3.78888	94	7.21652	98	7.45933	88	5.96431
Solyc01g007150.3	417	40.1776	451	44.9408	470	48.4064	448	39.0073	559	45.9595	705	48.2744	501	44.8503	1059	73.1698	409	43.9551	366	39.6208	518	39.7676	485	36.9161	558	37.8191
Solyc01g007160.3	5	0.481745	5	0.498235	3	0.308977	0	0	4	0.328869	2	0.136949	2	0.179043	0	0	2	0.214939	1	0.108254	4	0.307086	2	0.152231	3	0.203329
Solyc01g007170.3	0	0	5	0.498235	4	0.411969	4	0.34828	9	0.739956	7	0.47932	10	0.895216	11	0.760026	9	0.967227	20	2.16507	13	0.99803	12	0.913387	12	0.813315
Solyc01g007180.3	18	1.73428	22	2.19223	29	2.98678	48	4.17936	48	3.94643	49	3.35524	29	2.59613	32	2.21099	20	2.14939	17	1.84031	31	2.37992	55	4.18636	37	2.50772
Solyc01g007190.3	43	4.14301	74	7.37388	13	1.3389	55	4.78884	39	3.20648	67	4.58778	81	7.25125	93	6.42568	30	3.22409	46	4.97967	66	5.06692	43	3.27297	96	6.50652
Solyc01g007200.2	0	0	0	0	0	0	0	0	0	0	1	0.0684743	0	0	0	0	0	0	0	0	0	0	0	0	0	0
Solyc01g007220.3	498	47.9818	434	43.2468	409	42.1238	2349	204.527	3709	304.944	2988	204.601	801	71.7068	832	57.4856	342	36.7546	395	42.7602	4138	317.681	3122	237.633	3374	228.677
Solyc01g007230.3	89	8.57507	78	7.77247	73	7.51843	64	5.57247	92	7.56399	110	7.53217	83	7.4303	116	8.01482	65	6.98553	59	6.38696	88	6.75589	76	5.78478	106	7.18428
Solyc01g007240.3	0	0	1	0.099647	1	0.102992	0	0	0	0	1	0.0684743	1	0.0895216	4	0.276373	0	0	1	0.108254	0	0	0	0	1	0.0677762
Solyc01g007250.3	54	5.20285	103	10.2636	72	7.41544	124	10.7967	109	8.96169	183	12.5308	63	5.63986	179	12.3677	77	8.27516	78	8.44378	143	10.9783	182	13.853	154	10.4375
Solyc01g007260.3	23	2.21603	23	2.29188	12	1.23591	22	1.91554	30	2.46652	59	4.03998	53	4.74465	51	3.52376	18	1.93445	13	1.4073	43	3.30118	39	2.96851	42	2.8466
Solyc01g007265.1	559	53.8591	567	56.4999	646	66.533	379	32.9995	370	30.4204	424	29.0331	340	30.4374	446	30.8156	446	47.9315	463	50.1214	271	20.8051	314	23.9003	361	24.4672
Solyc01g007740.3	628	60.5072	680	67.76	827	85.1746	398	34.6538	462	37.9844	555	38.0032	373	33.3916	538	37.1722	604	64.9117	608	65.8182	365	28.0216	408	31.0552	473	32.0582
Solyc01g007750.3	348	33.5295	382	38.0652	347	35.7383	136	11.8415	164	13.4836	198	13.5579	113	10.1159	112	7.73845	443	47.6091	327	35.3989	180	13.8189	160	12.1785	230	15.5885
Solyc01g007760.3	135	13.0071	132	13.1534	65	6.6945	115	10.013	129	10.606	172	11.7776	89	7.96743	139	9.60397	110	11.8217	116	12.5574	96	7.37007	108	8.22048	110	7.45539
Solyc01g007770.2	97	9.34586	96	9.56612	65	6.6945	297	25.8598	334	27.4606	315	21.5694	161	14.413	310	21.4189	52	5.58842	46	4.97967	373	28.6358	347	26.4121	300	20.3329
Solyc01g007780.3	150	14.4524	125	12.4559	70	7.20946	422	36.7435	417	34.2846	428	29.307	183	16.3825	394	27.2228	66	7.093	98	10.6089	388	29.7874	443	33.7192	394	26.7038
Solyc01g007790.3	95	9.15316	93	9.26717	84	8.65135	63	5.4854	55	4.52195	98	6.71048	58	5.19225	98	6.77114	67	7.20047	78	8.44378	61	4.68306	39	2.96851	63	4.2699
Solyc01g007800.3	44	4.23936	18	1.79365	44	4.53166	7	0.609489	2	0.164435	3	0.205423	15	1.34282	7	0.483653	46	4.9436	32	3.46412	1	0.0767715	3	0.228347	6	0.406657
Solyc01g007810.1	254	24.4727	201	20.0291	314	32.3396	17	1.48019	20	1.64435	17	1.16406	78	6.98269	30	2.0728	239	25.6852	204	22.0837	11	0.844487	31	2.35958	21	1.4233
Solyc01g007830.2	6	0.578094	5	0.498235	8	0.823938	3	0.26121	6	0.493304	20	1.36949	7	0.626651	15	1.0364	4	0.429879	5	0.541268	4	0.307086	4	0.304462	9	0.609986
Solyc01g007840.3	72	6.93713	84	8.37035	113	11.6381	142	12.3639	128	10.5238	133	9.10708	127	11.3692	211	14.5787	89	9.5648	99	10.7171	128	9.82676	120	9.13387	170	11.522
Solyc01g007850.2	132	12.7181	127	12.6552	109	11.2262	106	9.22941	84	6.90625	188	12.8732	81	7.25125	161	11.124	104	11.1768	82	8.8768	87	6.67912	101	7.68767	99	6.70985
Solyc01g007855.1	1056	101.745	1060	105.626	1284	132.242	1785	155.42	1976	162.461	1649	112.914	1829	163.735	1905	131.623	1299	139.603	1444	156.318	2179	167.285	1882	143.25	2698	182.86
Solyc01g007860.3	1223	117.835	1130	112.601	1475	151.914	1882	163.866	2035	167.312	1865	127.705	2032	181.908	2075	143.369	1354	145.514	1534	166.061	2347	180.183	2074	157.864	3083	208.954
Solyc01g007870.3	0	0	2	0.199294	1	0.102992	1	0.0870699	0	0	0	0	0	0	0	0	0	0	3	0.324761	0	0	2	0.152231	1	0.0677762
Solyc01g007880.3	154	14.8378	172	17.1393	193	19.8775	120	10.4484	108	8.87947	138	9.44945	122	10.9216	147	10.1567	164	17.625	167	18.0784	91	6.98621	135	10.2756	103	6.98095
Solyc01g007890.2	149	14.356	202	20.1287	152	15.6548	140	12.1898	205	16.8545	239	16.3654	107	9.57881	188	12.9895	103	11.0694	120	12.9904	152	11.6693	259	19.7139	196	13.2841
Solyc01g007895.1	23	2.21603	14	1.39506	7	0.720946	10	0.870699	3	0.246652	8	0.547794	21	1.87995	5	0.345467	4	0.429879	4	0.433014	3	0.230315	2	0.152231	6	0.406657
Solyc01g007900.3	182	17.5355	200	19.9294	169	17.4057	180	15.6726	172	14.1414	176	12.0515	369	33.0335	577	39.8668	162	17.4101	159	17.2123	227	17.4271	213	16.2126	259	17.554
Solyc01g007910.3	325	31.3134	386	38.4638	305	31.4126	560	48.7591	596	49.0015	750	51.3557	447	40.0162	707	48.849	391	42.0206	379	41.0281	942	72.3188	668	50.8452	873	59.1687
Solyc01g007920.2	230	22.1603	243	24.2142	254	26.16	229	19.939	227	18.6633	203	13.9003	166	14.8606	238	16.4442	170	18.2698	151	16.3463	136	10.4409	238	18.1155	220	14.9108
Solyc01g007930.3	109	10.502	96	9.56612	68	7.00347	166	14.4536	174	14.3058	195	13.3525	135	12.0854	190	13.1277	81	8.70504	73	7.90251	180	13.8189	151	11.4935	218	14.7752
Solyc01g007955.1	64	6.16634	37	3.68694	42	4.32567	60	5.22419	108	8.87947	67	4.58778	45	4.02847	35	2.41827	21	2.25686	17	1.84031	34	2.61023	23	1.75066	41	2.77883
Solyc01g007960.3	458	44.1279	336	33.4814	334	34.3994	1127	98.1278	1178	96.852	1641	112.366	386	34.5553	649	44.8416	180	19.3445	198	21.4342	1204	92.4329	1154	87.8374	1117	75.7061
Solyc01g008000.3	2142	206.38	1782	177.571	2098	216.078	3062	266.608	3378	277.73	3257	223.021	2629	235.352	3291	227.386	1730	185.922	1770	191.609	2563	196.765	2683	204.218	3078	208.615
Solyc01g008005.1	5	0.481745	3	0.298941	3	0.308977	4	0.34828	3	0.246652	9	0.616269	1	0.0895216	4	0.276373	1	0.10747	2	0.216507	8	0.614172	11	0.837271	2	0.135552
Solyc01g008010.3	408	39.3104	250	24.9118	230	23.6882	277	24.1184	252	20.7188	304	20.8162	224	20.0528	278	19.2079	190	20.4192	154	16.6711	251	19.2697	214	16.2887	243	16.4696
Solyc01g008020.3	584	56.2678	606	60.3861	735	75.6993	1085	94.4708	1315	108.116	1195	81.8268	437	39.121	675	46.638	620	66.6312	585	63.3284	1172	89.9762	1201	91.4148	1404	95.1578
Solyc01g008030.3	1	0.096349	2	0.199294	0	0	1	0.0870699	3	0.246652	1	0.0684743	0	0	0	0	0	0	1	0.108254	0	0	1	0.0761156	1	0.0677762
Solyc01g008050.3	0	0	3	0.298941	0	0	6	0.522419	8	0.657738	3	0.205423	0	0	5	0.345467	0	0	1	0.108254	8	0.614172	8	0.608925	16	1.08442
Solyc01g008070.3	998	96.1564	864	86.095	836	86.1015	1246	108.489	1251	102.854	1643	112.503	1131	101.249	2080	143.714	677	72.7569	651	70.4731	1202	92.2794	1317	100.244	1373	93.0568
Solyc01g008090.3	2000	192.698	2483	247.424	2185	225.038	2064	179.712	2260	185.811	2466	168.858	1418	126.942	1987	137.288	2378	255.563	2300	248.983	2530	194.232	2691	204.827	2736	185.436
Solyc01g008100.3	362	34.8784	332	33.0828	373	38.4161	175	15.2372	197	16.1968	216	14.7904	171	15.3082	214	14.786	314	33.7455	339	36.698	261	20.0374	273	20.7796	250	16.9441
Solyc01g008110.3	4262	410.64	2908	289.774	4015	413.514	1952	169.96	1715	141.003	1947	133.319	4378	391.926	3950	272.919	3439	369.588	4185	453.041	3178	243.98	2196	167.15	2884	195.467
Solyc01g008115.1	2575	248.099	1698	169.201	2508	258.305	1278	111.275	1040	85.506	1159	79.3617	2571	230.16	2335	161.333	1984	213.22	2543	275.289	1876	144.023	1385	105.42	1823	123.556
Solyc01g008120.3	586	56.4605	636	63.3755	477	49.1273	649	56.5084	710	58.3743	1255	85.9352	536	47.9836	865	59.7657	452	48.5763	427	46.2243	696	53.433	730	55.5644	837	56.7287
Solyc01g008130.3	23	2.21603	32	3.18871	14	1.44189	172	14.976	199	16.3612	194	13.284	67	5.99795	176	12.1604	14	1.50457	16	1.73206	175	13.435	123	9.36222	158	10.7086
Solyc01g008140.3	313	30.1573	317	31.5881	288	29.6618	355	30.9098	447	36.7511	474	32.4568	228	20.4109	334	23.0772	381	40.9459	225	24.3571	559	42.9153	454	34.5565	482	32.6681
Solyc01g008150.1	60	5.78094	29	2.88976	40	4.11969	16	1.39312	10	0.822173	19	1.30101	67	5.99795	38	2.62555	42	4.51372	19	2.05682	21	1.6122	22	1.67454	24	1.62663
Solyc01g008160.3	146	14.067	187	18.634	179	18.4356	120	10.4484	126	10.3594	107	7.32675	101	9.04168	212	14.6478	197	21.1715	228	24.6818	161	12.3602	144	10.9606	211	14.3008
Solyc01g008170.3	413	39.7922	539	53.7098	406	41.8149	355	30.9098	420	34.5313	598	40.9476	585	52.3702	834	57.6238	385	41.3758	436	47.1986	540	41.4566	449	34.1759	790	53.5432
Solyc01g008180.3	148	14.2597	137	13.6516	174	17.9207	260	22.6382	218	17.9234	260	17.8033	198	17.7253	293	20.2443	174	18.6997	211	22.8415	294	22.5708	247	18.8005	353	23.925
Solyc01g008190.3	32	3.08317	43	4.28482	35	3.60473	31	2.69917	36	2.95982	50	3.42371	38	3.40182	62	4.28378	34	3.65397	42	4.54665	38	2.91732	56	4.26247	56	3.79547
Solyc01g008200.3	30	2.89047	43	4.28482	24	2.47181	46	4.00522	36	2.95982	47	3.21829	33	2.95421	51	3.52376	38	4.08385	30	3.24761	33	2.53346	41	3.12074	47	3.18548
Solyc01g008220.3	37	3.56491	43	4.28482	30	3.08977	22	1.91554	32	2.63095	27	1.84881	19	1.70091	16	1.10549	46	4.9436	41	4.4384	34	2.61023	40	3.04462	19	1.28775
Solyc01g008230.3	668	64.3612	567	56.4999	784	80.7459	334	29.0813	311	25.5696	301	20.6108	524	46.9093	456	31.5065	629	67.5984	601	65.0604	321	24.6437	449	34.1759	400	27.1105
Solyc01g008240.3	3099	298.586	3094	308.308	3654	376.334	755	65.7378	429	35.2712	540	36.9761	878	78.6	387	26.7391	2889	310.48	2642	286.006	592	45.4487	597	45.441	485	32.8715
Solyc01g008260.3	96	9.24951	82	8.17106	102	10.5052	103	8.9682	88	7.23512	106	7.25827	169	15.1292	136	9.39669	112	12.0366	108	11.6914	98	7.52361	106	8.06825	158	10.7086
Solyc01g008270.3	164	15.8012	159	15.8439	145	14.9339	184	16.0209	221	18.17	198	13.5579	193	17.2777	226	15.6151	154	16.5503	181	19.5939	227	17.4271	211	16.0604	238	16.1307
Solyc01g008280.3	187	18.0173	201	20.0291	211	21.7314	221	19.2424	196	16.1146	313	21.4324	226	20.2319	506	34.9612	190	20.4192	197	21.326	316	24.2598	248	18.8767	374	25.3483
Solyc01g008290.3	71	6.84078	100	9.9647	64	6.5915	112	9.75183	155	12.7437	143	9.79182	47	4.20752	172	11.884	97	10.4246	86	9.30981	138	10.5945	138	10.5039	174	11.7931
Solyc01g008300.2	10	0.96349	16	1.59435	18	1.85386	29	2.52503	28	2.30208	41	2.80745	12	1.07426	17	1.17459	19	2.04192	25	2.70634	39	2.99409	54	4.11024	51	3.45659
Solyc01g008310.3	532	51.2577	553	55.1048	435	44.8016	553	48.1497	664	54.5923	842	57.6553	441	39.479	764	52.7873	447	48.0389	398	43.0849	602	46.2165	706	53.7376	614	41.6146
Solyc01g008320.3	959	92.3987	989	98.5509	987	101.653	736	64.0835	890	73.1734	1095	74.9793	729	65.2613	1322	91.3413	981	105.428	898	97.2117	949	72.8562	902	68.6562	970	65.7429
Solyc01g008340.3	99	9.53856	94	9.36682	66	6.79749	115	10.013	142	11.6749	163	11.1613	64	5.72938	209	14.4405	87	9.34986	73	7.90251	101	7.75392	149	11.3412	123	8.33648
Solyc01g008350.3	2	0.192698	2	0.199294	0	0	0	0	0	0	0	0	0	0	0	0	0	0	0	0	0	0	0	0	0	0
Solyc01g008360.3	292	28.1339	337	33.5811	381	39.24	371	32.3029	327	26.8851	313	21.4324	417	37.3305	446	30.8156	319	34.2828	347	37.564	460	35.3149	418	31.8163	551	37.3447
Solyc01g008370.3	706	68.0224	662	65.9663	649	66.842	934	81.3233	964	79.2575	1082	74.0892	991	88.7159	1264	87.3339	695	74.6914	704	76.2105	1400	107.48	1358	103.365	1533	103.901
Solyc01g008390.2	0	0	0	0	0	0	0	0	0	0	1	0.0684743	0	0	0	0	0	0	0	0	0	0	0	0	0	0
Solyc01g008400.3	0	0	1	0.099647	3	0.308977	7	0.609489	12	0.986608	2	0.136949	2	0.179043	1	0.0690933	0	0	0	0	3	0.230315	6	0.456693	4	0.271105
Solyc01g008410.2	1	0.096349	0	0	0	0	0	0	2	0.164435	1	0.0684743	0	0	1	0.0690933	0	0	0	0	2	0.153543	0	0	0	0
Solyc01g008420.3	118	11.3692	57	5.67988	68	7.00347	33	2.87331	27	2.21987	34	2.32813	124	11.1007	396	27.3609	39	4.19132	40	4.33014	25	1.91929	28	2.13124	25	1.69441
Solyc01g008430.2	1	0.096349	0	0	0	0	0	0	0	0	0	0	0	0	0	0	0	0	0	0	0	0	0	0	0	0
Solyc01g008440.3	186	17.9209	197	19.6305	188	19.3625	197	17.1528	211	17.3479	319	21.8433	220	19.6948	310	21.4189	133	14.2935	120	12.9904	240	18.4252	225	17.126	285	19.3162
Solyc01g008450.1	1	0.096349	0	0	0	0	0	0	0	0	0	0	0	0	1	0.0690933	0	0	0	0	0	0	2	0.152231	0	0
Solyc01g008460.3	68	6.55174	87	8.66929	75	7.72442	137	11.9286	132	10.8527	168	11.5037	78	6.98269	195	13.4732	54	5.80336	66	7.14474	120	9.21258	140	10.6562	196	13.2841
Solyc01g008470.3	96	9.24951	82	8.17106	75	7.72442	123	10.7096	120	9.86608	149	10.2027	97	8.6836	124	8.56757	98	10.532	84	9.0933	164	12.5905	130	9.89502	153	10.3698
Solyc01g008478.1	0	0	1	0.099647	0	0	0	0	0	0	0	0	0	0	0	0	0	0	0	0	0	0	0	0	0	0
Solyc01g008480.3	74	7.12983	60	5.97882	74	7.62143	109	9.49062	107	8.79725	149	10.2027	97	8.6836	163	11.2622	57	6.12577	61	6.60347	129	9.90353	134	10.1995	131	8.87869
Solyc01g008485.1	18	1.73428	29	2.88976	24	2.47181	48	4.17936	46	3.782	47	3.21829	23	2.059	49	3.38557	18	1.93445	18	1.94856	40	3.07086	36	2.74016	34	2.30439
Solyc01g008490.3	54	5.20285	37	3.68694	52	5.3556	68	5.92075	70	5.75521	63	4.31388	67	5.99795	75	5.182	39	4.19132	32	3.46412	51	3.91535	57	4.33859	77	5.21877
Solyc01g008493.1	38	3.66126	37	3.68694	36	3.70772	46	4.00522	43	3.53534	46	3.14982	43	3.84943	57	3.93832	20	2.14939	20	2.16507	39	2.99409	32	2.4357	48	3.25326
Solyc01g008497.1	54	5.20285	33	3.28835	17	1.75087	1140	99.2597	1167	95.9476	1329	91.0023	6	0.53713	49	3.38557	6	0.644818	12	1.29904	1315	100.955	950	72.3098	1057	71.6395
Solyc01g008500.3	33	3.17952	19	1.89329	7	0.720946	748	65.1283	797	65.5272	967	66.2146	6	0.53713	37	2.55645	0	0	9	0.974282	942	72.3188	633	48.1812	686	46.4945
Solyc01g008510.3	333	32.0842	593	59.0907	882	90.8392	1	0.0870699	9	0.739956	5	0.342371	37	3.3123	57	3.93832	543	58.356	585	63.3284	2	0.153543	7	0.532809	6	0.406657
Solyc01g008520.3	41	3.95031	18	1.79365	39	4.0167	50	4.3535	64	5.26191	53	3.62914	17	1.52187	31	2.14189	17	1.82698	23	2.48983	57	4.37598	65	4.94751	55	3.72769
Solyc01g008550.3	751	72.3581	712	70.9487	827	85.1746	1724	150.109	1697	139.523	1824	124.897	1068	95.6091	1324	91.4795	641	68.888	688	74.4785	1654	126.98	1757	133.735	2201	149.175
Solyc01g008560.3	173	16.6684	154	15.3456	130	13.389	481	41.8806	591	48.5904	543	37.1815	286	25.6032	320	22.1099	86	9.24239	129	13.9647	805	61.8011	695	52.9003	385	26.0939
Solyc01g008570.1	0	0	0	0	0	0	1	0.0870699	0	0	0	0	0	0	0	0	0	0	0	0	0	0	0	0	0	0
Solyc01g008600.3	27	2.60142	23	2.29188	18	1.85386	34	2.96038	36	2.95982	77	5.27252	11	0.984738	49	3.38557	21	2.25686	23	2.48983	65	4.99015	56	4.26247	55	3.72769
Solyc01g008610.3	9	0.867141	4	0.398588	0	0	29	2.52503	19	1.56213	24	1.64338	0	0	0	0	2	0.214939	1	0.108254	23	1.76575	0	0	8	0.54221
Solyc01g008620.3	317	30.5426	153	15.246	79	8.13639	2373	206.617	2844	233.826	2158	147.767	88	7.8779	153	10.5713	14	1.50457	55	5.95395	1622	124.523	1003	76.3439	1443	97.8011
Solyc01g008640.3	0	0	0	0	0	0	3	0.26121	6	0.493304	0	0	0	0	0	0	0	0	0	0	1	0.0767715	0	0	0	0
Solyc01g008650.3	0	0	0	0	0	0	1	0.0870699	1	0.0822173	0	0	2	0.179043	0	0	1	0.10747	0	0	2	0.153543	1	0.0761156	2	0.135552
Solyc01g008660.3	51	4.9138	50	4.98235	55	5.66457	59	5.13712	76	6.24852	51	3.49219	68	6.08747	90	6.2184	44	4.72866	64	6.92823	69	5.29724	51	3.88189	68	4.60878
Solyc01g008670.3	34	3.27587	66	6.5767	35	3.60473	32	2.78624	42	3.45313	40	2.73897	22	1.96948	36	2.48736	20	2.14939	24	2.59809	56	4.29921	25	1.90289	45	3.04993
Solyc01g008700.3	129	12.429	152	15.1464	125	12.874	121	10.5355	98	8.0573	116	7.94302	120	10.7426	176	12.1604	160	17.1951	136	14.7225	109	8.3681	137	10.4278	105	7.1165
Solyc01g008730.3	127	12.2363	91	9.06788	115	11.8441	182	15.8467	214	17.5945	272	18.625	191	17.0986	272	18.7934	87	9.34986	93	10.0676	202	15.5078	228	17.3544	220	14.9108
Solyc01g008740.2	0	0	1	0.099647	0	0	0	0	0	0	0	0	0	0	0	0	0	0	0	0	0	0	0	0	0	0
Solyc01g008760.3	32	3.08317	50	4.98235	40	4.11969	36	3.13452	59	4.85082	69	4.72473	59	5.28178	67	4.62925	55	5.91083	68	7.36125	81	6.21849	67	5.09974	80	5.4221
Solyc01g008770.3	624	60.1218	630	62.7776	544	56.0278	277	24.1184	332	27.2961	523	35.812	517	46.2827	705	48.7108	469	50.4033	410	44.384	389	29.8641	359	27.3255	431	29.2116
Solyc01g008780.3	1163	112.054	778	77.5254	786	80.9519	866	75.4025	572	47.0283	918	62.8594	1770	158.453	1427	98.5961	696	74.7989	593	64.1944	676	51.8975	613	46.6588	891	60.3886
Solyc01g008790.3	854	82.2821	496	49.4249	788	81.1579	721	62.7774	577	47.4394	602	41.2215	341	30.5269	475	32.8193	651	69.9627	540	58.4569	481	36.9271	512	38.9712	426	28.8727
Solyc01g008800.2	539	51.9321	400	39.8588	463	47.6854	638	55.5506	619	50.8925	790	54.0947	377	33.7497	555	38.3468	367	39.4414	338	36.5897	589	45.2184	640	48.714	589	39.9202
Solyc01g008820.3	402	38.7323	382	38.0652	436	44.9046	569	49.5428	555	45.6306	578	39.5781	329	29.4526	434	29.9865	333	35.7874	380	41.1364	556	42.685	556	42.3203	560	37.9547
Solyc01g008830.2	317	30.5426	230	22.9188	233	23.9972	163	14.1924	129	10.606	256	17.5294	251	22.4699	178	12.2986	307	32.9932	259	28.0377	299	22.9547	248	18.8767	266	18.0285
Solyc01g008840.3	1413	136.141	1297	129.242	1110	114.321	1222	106.399	1099	90.3568	1573	107.71	1184	105.994	2043	141.158	1162	124.88	1096	118.646	1313	100.801	1420	108.084	1126	76.316
Solyc01g008870.2	0	0	0	0	0	0	2	0.17414	0	0	0	0	0	0	0	0	0	0	0	0	2	0.153543	0	0	0	0
Solyc01g008880.2	0	0	0	0	0	0	1	0.0870699	0	0	0	0	0	0	0	0	0	0	0	0	0	0	0	0	0	0
Solyc01g008890.3	261	25.1471	199	19.8298	164	16.8907	222	19.3295	158	12.9903	295	20.1999	166	14.8606	215	14.8551	171	18.3773	168	18.1866	164	12.5905	207	15.7559	177	11.9964
Solyc01g008900.3	85	8.18967	69	6.87565	76	7.82741	68	5.92075	80	6.57738	89	6.09421	59	5.28178	92	6.35658	69	7.41541	102	11.0419	67	5.14369	66	5.02363	114	7.72649
Solyc01g008910.2	40	3.85396	52	5.18165	61	6.28253	16	1.39312	42	3.45313	27	1.84881	70	6.26651	100	6.90933	49	5.26601	63	6.81998	23	1.76575	34	2.58793	35	2.37217
Solyc01g008920.3	291	28.0376	272	27.104	288	29.6618	150	13.0605	122	10.0305	213	14.585	213	19.0681	170	11.7459	167	17.9474	167	18.0784	145	11.1319	139	10.5801	113	7.65871
Solyc01g008925.1	603	58.0985	524	52.215	593	61.0744	486	42.316	322	26.474	404	27.6636	485	43.418	310	21.4189	412	44.2775	470	50.8792	251	19.2697	310	23.5958	276	18.7062
Solyc01g008930.3	157	15.1268	167	16.6411	182	18.7446	54	4.70177	44	3.61756	48	3.28677	120	10.7426	256	17.6879	121	13.0038	136	14.7225	43	3.30118	68	5.17586	58	3.93102
Solyc01g008935.1	20	1.92698	30	2.98941	28	2.88378	5	0.43535	5	0.411087	6	0.410846	25	2.23804	54	3.73104	26	2.79421	23	2.48983	4	0.307086	5	0.380578	7	0.474434
Solyc01g008940.2	23	2.21603	7	0.697529	19	1.95685	36	3.13452	44	3.61756	38	2.60202	17	1.52187	20	1.38187	17	1.82698	15	1.6238	19	1.45866	53	4.03413	47	3.18548
Solyc01g008950.3	1137	109.549	1021	101.74	1308	134.714	1892	164.736	1753	144.127	1827	125.103	1736	155.41	2029	140.19	1119	120.259	1206	130.554	2072	159.071	1941	147.74	2776	188.147
Solyc01g008960.3	1513	145.776	1376	137.114	1298	133.684	2048	178.319	2494	205.05	3133	214.53	3243	290.319	5354	369.926	1212	130.253	1273	137.807	2446	187.783	2628	200.032	3454	234.099
Solyc01g008970.3	2117	203.971	2246	223.807	2044	210.516	2780	242.054	3056	251.256	3927	268.898	2799	250.571	4438	306.636	1945	209.028	2015	218.131	2974	228.319	3494	265.948	3410	231.117
Solyc01g008973.1	6	0.578094	7	0.697529	3	0.308977	10	0.870699	9	0.739956	10	0.684743	14	1.2533	11	0.760026	5	0.537348	17	1.84031	9	0.690944	2	0.152231	14	0.948867
Solyc01g008977.1	45	4.33571	29	2.88976	26	2.6778	40	3.4828	53	4.35752	74	5.0671	47	4.20752	58	4.00741	24	2.57927	23	2.48983	35	2.687	57	4.33859	57	3.86325
Solyc01g008990.3	91	8.76776	98	9.76541	102	10.5052	116	10.1001	112	9.20834	129	8.83318	128	11.4588	175	12.0913	92	9.88721	108	11.6914	131	10.0571	126	9.59056	169	11.4542
Solyc01g009000.3	255	24.569	273	27.2036	245	25.2331	257	22.377	280	23.0208	327	22.3911	220	19.6948	363	25.0809	206	22.1387	177	19.1609	309	23.7224	304	23.1391	404	27.3816
Solyc01g009010.3	543	52.3175	499	49.7239	487	50.1572	409	35.6116	441	36.2578	472	32.3199	355	31.7802	687	47.4671	356	38.2592	395	42.7602	323	24.7972	411	31.2835	425	28.8049
Solyc01g009015.1	279	26.8814	271	27.0043	323	33.2665	204	17.7623	203	16.6901	234	16.023	196	17.5462	344	23.7681	176	18.9147	224	24.2488	214	16.4291	198	15.0709	211	14.3008
Solyc01g009020.3	1381	133.058	857	85.3975	1061	109.275	1485	129.299	1574	129.41	1366	93.5359	2324	208.048	1314	90.7886	1125	120.903	982	106.305	1575	120.915	1277	97.1996	2104	142.601
Solyc01g009030.3	97	9.34586	85	8.47	105	10.8142	180	15.6726	192	15.7857	229	15.6806	117	10.474	254	17.5497	65	6.98553	76	8.22727	180	13.8189	201	15.2992	236	15.9952
Solyc01g009040.3	14	1.34889	4	0.398588	8	0.823938	7	0.609489	14	1.15104	12	0.821691	11	0.984738	6	0.41456	14	1.50457	5	0.541268	17	1.30512	9	0.68504	5	0.338881
Solyc01g009050.3	356	34.3003	377	37.5669	379	39.0341	343	29.865	438	36.0112	521	35.6751	308	27.5727	452	31.2302	415	44.5999	364	39.4043	495	38.0019	522	39.7323	593	40.1913
Solyc01g009060.3	323	31.1207	319	31.7874	289	29.7648	355	30.9098	338	27.7895	444	30.4026	361	32.3173	544	37.5868	275	29.5542	283	30.6358	402	30.8622	362	27.5538	505	34.227
Solyc01g009070.3	110	10.5984	129	12.8545	96	9.88726	94	8.18457	97	7.97508	131	8.97013	83	7.4303	127	8.77485	97	10.4246	83	8.98505	86	6.60235	112	8.52494	139	9.4209
Solyc01g009080.3	1935	186.435	1508	150.268	1575	162.213	401	34.915	202	16.6079	261	17.8718	778	69.6478	416	28.7428	1525	163.891	1162	125.791	368	28.2519	396	30.1418	136	9.21757
Solyc01g009090.3	536	51.6431	679	67.6603	578	59.5295	701	61.036	785	64.5406	955	65.3929	699	62.5756	984	67.9878	537	57.7112	558	60.4055	780	59.8818	824	62.7192	843	57.1354
Solyc01g009100.3	720	69.3713	974	97.0562	830	85.4836	548	47.7143	560	46.0417	733	50.1916	378	33.8392	575	39.7286	858	92.209	847	91.6908	660	50.6692	681	51.8347	679	46.0201
Solyc01g009120.3	296	28.5193	280	27.9012	292	30.0737	242	21.0709	248	20.3899	312	21.364	405	36.2563	457	31.5756	333	35.7874	303	32.8008	387	29.7106	357	27.1733	377	25.5516
Solyc01g009150.3	84	8.09332	54	5.38094	81	8.34237	60	5.22419	71	5.83743	82	5.61489	63	5.63986	79	5.45837	71	7.63034	101	10.9336	72	5.52755	57	4.33859	94	6.37097
Solyc01g009160.2	13	1.25254	9	0.896823	7	0.720946	280	24.3796	423	34.7779	372	25.4724	46	4.11799	23	1.58915	1	0.10747	12	1.29904	444	34.0866	465	35.3937	224	15.1819
Solyc01g009170.3	1243	119.762	1261	125.655	1309	134.817	1407	122.507	1955	160.735	1984	135.853	1008	90.2378	993	68.6096	1128	121.226	1133	122.651	2384	183.023	2225	169.357	2805	190.112
Solyc01g009180.3	381	36.709	446	44.4426	343	35.3263	420	36.5694	394	32.3936	506	34.648	443	39.6581	642	44.3579	365	39.2264	417	45.1418	549	42.1476	510	38.8189	598	40.5302
Solyc01g009190.2	1	0.096349	1	0.099647	0	0	3	0.26121	1	0.0822173	0	0	2	0.179043	0	0	2	0.214939	0	0	0	0	0	0	0	0
Solyc01g009200.3	8	0.770792	3	0.298941	2	0.205985	5	0.43535	4	0.328869	3	0.205423	21	1.87995	4	0.276373	2	0.214939	2	0.216507	14	1.0748	8	0.608925	7	0.474434
Solyc01g009210.2	5	0.481745	2	0.199294	2	0.205985	8	0.696559	6	0.493304	8	0.547794	8	0.716173	8	0.552746	13	1.39711	2	0.216507	6	0.460629	6	0.456693	16	1.08442
Solyc01g009220.3	5	0.481745	0	0	2	0.205985	2	0.17414	2	0.164435	10	0.684743	13	1.16378	5	0.345467	4	0.429879	6	0.649522	7	0.537401	8	0.608925	4	0.271105
Solyc01g009230.3	17	1.63793	16	1.59435	5	0.514961	13	1.13191	6	0.493304	20	1.36949	9	0.805695	23	1.58915	9	0.967227	5	0.541268	22	1.68897	24	1.82677	8	0.54221
Solyc01g009235.1	357	34.3966	349	34.7768	321	33.0605	369	32.1288	423	34.7779	625	42.7964	302	27.0355	513	35.4449	346	37.1845	374	40.4868	502	38.5393	541	41.1785	524	35.5147
Solyc01g009240.3	10	0.96349	7	0.697529	8	0.823938	3	0.26121	0	0	2	0.136949	24	2.14852	27	1.86552	6	0.644818	9	0.974282	12	0.921258	9	0.68504	6	0.406657
Solyc01g009245.1	320	30.8317	337	33.5811	271	27.9109	96	8.35871	54	4.43973	60	4.10846	149	13.3387	152	10.5022	234	25.1479	202	21.8672	72	5.52755	73	5.55644	68	4.60878
Solyc01g009250.3	11	1.05984	16	1.59435	11	1.13291	16	1.39312	10	0.822173	11	0.753217	13	1.16378	9	0.62184	9	0.967227	12	1.29904	11	0.844487	7	0.532809	4	0.271105
Solyc01g009260.1	12	1.15619	14	1.39506	15	1.54488	4	0.34828	9	0.739956	16	1.09559	34	3.04374	24	1.65824	20	2.14939	8	0.866029	22	1.68897	12	0.913387	15	1.01664
Solyc01g009270.1	5	0.481745	4	0.398588	4	0.411969	6	0.522419	4	0.328869	5	0.342371	43	3.84943	40	2.76373	7	0.752287	4	0.433014	6	0.460629	8	0.608925	20	1.35552
Solyc01g009280.3	410	39.5031	397	39.5599	392	40.373	395	34.3926	498	40.9442	693	47.4527	425	38.0467	610	42.1469	355	38.1517	323	34.9659	479	36.7736	515	39.1995	518	35.1081
Solyc01g009290.3	213	20.5223	195	19.4312	194	19.9805	218	18.9812	214	17.5945	293	20.063	263	23.5442	340	23.4917	214	22.9985	260	28.1459	320	24.5669	234	17.811	411	27.856
Solyc01g009300.3	190	18.3063	174	17.3386	151	15.5518	179	15.5855	214	17.5945	290	19.8575	205	18.3519	221	15.2696	92	9.88721	102	11.0419	148	11.3622	161	12.2546	205	13.8941
Solyc01g009310.3	907	87.3886	856	85.2979	804	82.8058	2122	184.762	2301	189.182	2455	168.104	1276	114.23	1523	105.229	864	92.8538	952	103.057	2791	214.269	2775	211.221	2853	193.366
Solyc01g009320.2	0	0	0	0	0	0	4	0.34828	11	0.90439	2	0.136949	0	0	0	0	0	0	0	0	6	0.460629	4	0.304462	4	0.271105
Solyc01g009330.1	0	0	0	0	3	0.308977	10	0.870699	17	1.39769	2	0.136949	0	0	4	0.276373	0	0	0	0	6	0.460629	2	0.152231	4	0.271105
Solyc01g009340.3	3	0.289047	0	0	2	0.205985	3	0.26121	2	0.164435	8	0.547794	5	0.447608	5	0.345467	5	0.537348	3	0.324761	3	0.230315	2	0.152231	2	0.135552
Solyc01g009380.3	81	7.80427	102	10.164	93	9.57828	180	15.6726	183	15.0458	219	14.9959	122	10.9216	214	14.786	119	12.7889	116	12.5574	169	12.9744	212	16.1365	208	14.0975
Solyc01g009390.3	74	7.12983	103	10.2636	62	6.38552	107	9.31648	105	8.63282	146	9.99724	86	7.69886	186	12.8514	69	7.41541	84	9.0933	101	7.75392	110	8.37271	179	12.1319
Solyc01g009400.3	0	0	0	0	0	0	0	0	0	0	1	0.0684743	0	0	1	0.0690933	0	0	2	0.216507	3	0.230315	1	0.0761156	4	0.271105
Solyc01g009420.3	1334	128.53	1241	123.662	1405	144.704	1735	151.066	1809	148.731	2371	162.353	1584	141.802	2296	158.638	1446	155.401	1465	158.592	2584	198.378	2637	200.717	2492	168.898
Solyc01g009430.3	1056	101.745	1086	108.217	1004	103.404	630	54.854	677	55.6611	637	43.6181	235	21.0376	594	41.0414	699	75.1213	492	53.2608	612	46.9842	752	57.2389	793	53.7466
Solyc01g009440.2	0	0	0	0	0	0	0	0	0	0	0	0	0	0	0	0	0	0	0	0	1	0.0767715	3	0.228347	1	0.0677762
Solyc01g009470.2	499	48.0782	620	61.7812	563	57.9846	701	61.036	711	58.4565	860	58.8879	536	47.9836	680	46.9834	571	61.3652	524	56.7249	638	48.9802	696	52.9764	783	53.0688
Solyc01g009480.3	0	0	2	0.199294	0	0	5	0.43535	18	1.47991	2	0.136949	4	0.358087	3	0.20728	1	0.10747	1	0.108254	8	0.614172	9	0.68504	2	0.135552
Solyc01g009500.3	113	10.8874	110	10.9612	113	11.6381	117	10.1872	95	7.81064	168	11.5037	127	11.3692	154	10.6404	107	11.4993	132	14.2895	145	11.1319	151	11.4935	181	12.2675
Solyc01g009520.3	1444	139.128	1776	176.973	1534	157.99	1149	100.043	1004	82.5462	1260	86.2776	552	49.4159	912	63.0131	1800	193.445	1506	163.03	1234	94.7361	1515	115.315	1197	81.1282
Solyc01g009550.1	2	0.192698	1	0.099647	1	0.102992	1	0.0870699	1	0.0822173	0	0	0	0	0	0	2	0.214939	2	0.216507	0	0	0	0	0	0
Solyc01g009565.1	314	30.2536	208	20.7266	229	23.5852	46	4.00522	48	3.94643	42	2.87592	66	5.90843	54	3.73104	115	12.359	105	11.3666	22	1.68897	33	2.51181	25	1.69441
Solyc01g009610.3	127	12.2363	116	11.5591	151	15.5518	132	11.4932	151	12.4148	105	7.1898	108	9.66834	79	5.45837	194	20.8491	177	19.1609	190	14.5866	211	16.0604	221	14.9785
Solyc01g009620.3	89	8.57507	85	8.47	90	9.2693	90	7.83629	118	9.70164	124	8.49081	60	5.3713	118	8.15301	73	7.84528	77	8.33553	80	6.14172	101	7.68767	90	6.09986
Solyc01g009630.3	252	24.28	290	28.8976	266	27.3959	298	25.9468	294	24.1719	390	26.705	185	16.5615	335	23.1463	171	18.3773	203	21.9755	265	20.3445	256	19.4856	316	21.4173
Solyc01g009660.2	0	0	0	0	0	0	0	0	0	0	0	0	0	0	10	0.690933	0	0	0	0	0	0	0	0	0	0
Solyc01g009670.3	141	13.5852	114	11.3598	174	17.9207	59	5.13712	44	3.61756	58	3.97151	10	0.895216	14	0.967306	131	14.0785	126	13.64	16	1.22834	42	3.19685	25	1.69441
Solyc01g009680.3	50	4.81745	40	3.98588	17	1.75087	197	17.1528	166	13.6481	300	20.5423	45	4.02847	116	8.01482	10	1.0747	8	0.866029	145	11.1319	119	9.05775	151	10.2342
Solyc01g009690.2	109	10.502	91	9.06788	48	4.94363	657	57.2049	717	58.9498	793	54.3001	57	5.10273	194	13.4041	28	3.00915	55	5.95395	563	43.2224	421	32.0447	575	38.9713
Solyc01g009695.1	0	0	0	0	0	0	1	0.0870699	2	0.164435	0	0	0	0	0	0	0	0	0	0	0	0	0	0	0	0
Solyc01g009700.2	107	10.3093	59	5.87918	62	6.38552	750	65.3024	745	61.2519	611	41.8378	49	4.38656	183	12.6441	29	3.11662	71	7.68601	559	42.9153	464	35.3176	494	33.4815
Solyc01g009710.1	12	1.15619	5	0.498235	2	0.205985	8	0.696559	7	0.575521	1	0.0684743	5	0.447608	0	0	4	0.429879	5	0.541268	4	0.307086	7	0.532809	5	0.338881
Solyc01g009715.1	7	0.674443	2	0.199294	1	0.102992	6	0.522419	9	0.739956	4	0.273897	5	0.447608	10	0.690933	3	0.322409	4	0.433014	9	0.690944	5	0.380578	15	1.01664
Solyc01g009750.3	472	45.4768	616	61.3826	555	57.1607	535	46.5824	599	49.2482	664	45.4669	736	65.8879	1148	79.3191	508	54.5946	503	54.4516	647	49.6712	655	49.8557	756	51.2388
Solyc01g009760.3	52	5.01015	35	3.48765	49	5.04662	76	6.61731	57	4.68639	69	4.72473	180	16.1139	137	9.46578	45	4.83613	52	5.62919	98	7.52361	69	5.25197	99	6.70985
Solyc01g009770.3	11	1.05984	3	0.298941	7	0.720946	4	0.34828	7	0.575521	7	0.47932	34	3.04374	13	0.898213	6	0.644818	8	0.866029	5	0.383858	7	0.532809	9	0.609986
Solyc01g009780.3	153	14.7414	171	17.0396	152	15.6548	923	80.3655	981	80.6552	895	61.2845	251	22.4699	362	25.0118	147	15.798	130	14.073	1032	79.2282	1094	83.2704	707	47.9178
Solyc01g009790.1	0	0	0	0	0	0	0	0	2	0.164435	0	0	0	0	0	0	0	0	0	0	0	0	0	0	0	0
Solyc01g009810.3	32	3.08317	3	0.298941	2	0.205985	175	15.2372	192	15.7857	159	10.8874	1	0.0895216	7	0.483653	0	0	1	0.108254	66	5.06692	48	3.65355	75	5.08322
Solyc01g009820.3	214	20.6187	187	18.634	188	19.3625	368	32.0417	390	32.0648	455	31.1558	324	29.005	366	25.2881	141	15.1532	155	16.7793	547	41.994	386	29.3806	361	24.4672
Solyc01g009830.3	0	0	0	0	0	0	0	0	0	0	2	0.136949	0	0	0	0	0	0	0	0	0	0	0	0	0	0
Solyc01g009845.1	219	21.1004	277	27.6022	252	25.954	291	25.3373	197	16.1968	228	15.6121	236	21.1271	258	17.8261	222	23.8583	287	31.0688	299	22.9547	290	22.0735	331	22.4339
Solyc01g009860.3	1586	152.81	1694	168.802	1688	173.851	2736	238.223	2041	167.806	3390	232.128	2049	183.43	3237	223.655	1235	132.725	1253	135.642	2368	181.795	2997	228.118	3794	257.143
Solyc01g009870.3	1	0.096349	3	0.298941	0	0	9	0.783629	25	2.05543	12	0.821691	0	0	0	0	1	0.10747	2	0.216507	42	3.2244	33	2.51181	13	0.881091
Solyc01g009880.2	0	0	1	0.099647	1	0.102992	2	0.17414	0	0	0	0	0	0	0	0	0	0	0	0	0	0	3	0.228347	0	0
Solyc01g009900.3	0	0	0	0	0	0	0	0	0	0	0	0	0	0	1	0.0690933	0	0	0	0	0	0	0	0	0	0
Solyc01g009930.2	9	0.867141	2	0.199294	0	0	314	27.34	307	25.2407	262	17.9403	1	0.0895216	1	0.0690933	2	0.214939	1	0.108254	144	11.0551	105	7.99214	117	7.92982
Solyc01g009960.3	7	0.674443	1	0.099647	4	0.411969	2	0.17414	3	0.246652	1	0.0684743	2	0.179043	12	0.82912	5	0.537348	9	0.974282	2	0.153543	2	0.152231	5	0.338881
Solyc01g009970.3	431	41.5264	496	49.4249	539	55.5128	157	13.67	136	11.1816	199	13.6264	211	18.8891	332	22.939	603	64.8042	610	66.0347	235	18.0413	253	19.2572	258	17.4863
Solyc01g009990.3	4940	475.964	5809	578.85	5896	607.242	698	60.7748	764	62.814	735	50.3286	723	64.7241	890	61.493	6842	735.307	6321	684.271	830	63.7204	923	70.2547	770	52.1877
Solyc01g010000.3	233	22.4493	212	21.1252	186	19.1566	85	7.40094	106	8.71503	89	6.09421	115	10.295	153	10.5713	187	20.0968	145	15.6968	83	6.37204	136	10.3517	97	6.57429
Solyc01g010020.3	36	3.46857	22	2.19223	24	2.47181	211	18.3718	234	19.2389	248	16.9816	10	0.895216	11	0.760026	33	3.5465	22	2.38158	200	15.3543	174	13.2441	194	13.1486
Solyc01g010030.3	130	12.5254	111	11.0608	115	11.8441	105	9.14234	117	9.61943	139	9.51792	159	14.2339	214	14.786	126	13.5412	85	9.20156	127	9.74998	162	12.3307	128	8.67536
Solyc01g010050.3	710	68.4078	672	66.9628	573	59.0146	740	64.4317	984	80.9018	1042	71.3502	936	83.7922	886	61.2167	2265	243.419	1676	181.433	1158	88.9014	1900	144.62	1932	130.944
Solyc01g010055.1	14	1.34889	6	0.597882	5	0.514961	0	0	0	0	2	0.136949	1	0.0895216	2	0.138187	19	2.04192	13	1.4073	0	0	2	0.152231	4	0.271105
Solyc01g010060.2	6	0.578094	2	0.199294	7	0.720946	169	14.7148	171	14.0592	175	11.983	30	2.68565	53	3.66194	5	0.537348	8	0.866029	293	22.4941	178	13.5486	241	16.3341
Solyc01g010080.3	0	0	3	0.298941	0	0	1	0.0870699	1	0.0822173	3	0.205423	0	0	0	0	0	0	0	0	0	0	0	0	0	0
Solyc01g010135.1	65	6.26269	62	6.17812	70	7.20946	105	9.14234	120	9.86608	116	7.94302	91	8.14647	123	8.49848	74	7.95275	75	8.11902	109	8.3681	139	10.5801	103	6.98095
Solyc01g010150.3	65	6.26269	74	7.37388	93	9.57828	96	8.35871	69	5.67299	120	8.21691	213	19.0681	210	14.5096	70	7.52287	59	6.38696	128	9.82676	96	7.3071	175	11.8608
Solyc01g010180.3	287	27.6522	244	24.3139	248	25.5421	465	40.4875	282	23.1853	290	19.8575	225	20.1424	183	12.6441	201	21.6014	196	21.2177	336	25.7952	328	24.9659	276	18.7062
Solyc01g010190.2	55	5.2992	56	5.58023	52	5.3556	54	4.70177	63	5.17969	64	4.38235	92	8.23599	164	11.3313	67	7.20047	48	5.19617	58	4.45275	50	3.80578	75	5.08322
Solyc01g010200.3	251	24.1836	223	22.2213	214	22.0403	393	34.2185	366	30.0915	392	26.8419	357	31.9592	623	43.0451	199	21.3865	172	18.6196	302	23.185	242	18.42	459	31.1093
Solyc01g010220.3	64	6.16634	70	6.97529	60	6.17954	118	10.2742	76	6.24852	109	7.4637	221	19.7843	471	32.5429	50	5.37348	109	11.7996	144	11.0551	113	8.60106	133	9.01424
Solyc01g010230.2	50	4.81745	47	4.68341	74	7.62143	90	7.83629	82	6.74182	83	5.68337	76	6.80364	66	4.56016	70	7.52287	58	6.27871	83	6.37204	62	4.71917	100	6.77762
Solyc01g010250.3	135	13.0071	193	19.2319	165	16.9937	183	15.9338	297	24.4185	307	21.0216	317	28.3784	435	30.0556	113	12.1441	142	15.372	260	19.9606	258	19.6378	364	24.6706
Solyc01g010270.3	483	46.5366	394	39.2609	515	53.041	516	44.9281	453	37.2444	473	32.3883	766	68.5736	660	45.6016	428	45.997	565	61.1633	673	51.6672	520	39.5801	857	58.0842
Solyc01g010280.3	2	0.192698	1	0.099647	2	0.205985	2	0.17414	9	0.739956	5	0.342371	0	0	1	0.0690933	0	0	0	0	3	0.230315	2	0.152231	4	0.271105
Solyc01g010290.3	154	14.8378	140	13.9506	177	18.2296	464	40.4004	386	31.7359	476	32.5938	303	27.1251	497	34.3394	97	10.4246	86	9.30981	327	25.1043	226	17.2021	466	31.5837
Solyc01g010295.1	21	2.02333	21	2.09259	30	3.08977	67	5.83368	51	4.19308	102	6.98438	52	4.65512	112	7.73845	14	1.50457	26	2.81459	61	4.68306	52	3.95801	85	5.76098
Solyc01g010310.3	17	1.63793	11	1.09612	26	2.6778	9	0.783629	19	1.56213	27	1.84881	43	3.84943	26	1.79643	25	2.68674	18	1.94856	18	1.38189	16	1.21785	34	2.30439
Solyc01g010350.3	0	0	0	0	0	0	0	0	0	0	0	0	0	0	0	0	0	0	0	0	2	0.153543	0	0	0	0
Solyc01g010370.3	49	4.7211	27	2.69047	43	4.42867	53	4.61471	45	3.69978	59	4.03998	31	2.77517	60	4.1456	33	3.5465	48	5.19617	45	3.45472	35	2.66405	62	4.20213
Solyc01g010390.3	65	6.26269	43	4.28482	80	8.23938	104	9.05527	116	9.53721	83	5.68337	111	9.9369	42	2.90192	60	6.44818	65	7.03648	121	9.28935	115	8.75329	106	7.18428
Solyc01g010410.3	1	0.096349	2	0.199294	0	0	1	0.0870699	4	0.328869	2	0.136949	3	0.268565	0	0	2	0.214939	0	0	0	0	2	0.152231	2	0.135552
Solyc01g010420.3	1	0.096349	0	0	1	0.102992	1	0.0870699	1	0.0822173	3	0.205423	0	0	0	0	0	0	1	0.108254	0	0	0	0	3	0.203329
Solyc01g010430.3	48	4.62475	108	10.7619	56	5.76757	475	41.3582	608	49.9881	498	34.1002	106	9.48929	160	11.0549	35	3.76144	49	5.30443	858	65.87	729	55.4883	397	26.9072
Solyc01g010440.3	399	38.4433	421	41.9514	472	48.6123	391	34.0443	469	38.5599	503	34.4426	384	34.3763	560	38.6922	429	46.1045	512	55.4258	614	47.1377	612	46.5827	636	43.1057
Solyc01g010460.3	107	10.3093	97	9.66576	102	10.5052	25	2.17675	36	2.95982	61	4.17693	15	1.34282	20	1.38187	101	10.8544	91	9.85108	28	2.1496	39	2.96851	50	3.38881
Solyc01g010465.1	83	7.99697	112	11.1605	104	10.7112	38	3.30866	58	4.7686	56	3.83456	13	1.16378	26	1.79643	87	9.34986	76	8.22727	27	2.07283	48	3.65355	42	2.8466
Solyc01g010480.3	2450	236.055	1364	135.919	1625	167.362	4274	372.137	4186	344.162	3887	266.16	786	70.364	1308	90.374	1749	187.964	1489	161.19	2577	197.84	4439	337.877	2322	157.376
Solyc01g010500.2	2	0.192698	2	0.199294	0	0	2	0.17414	0	0	3	0.205423	2	0.179043	1	0.0690933	1	0.10747	0	0	1	0.0767715	0	0	2	0.135552
Solyc01g010502.1	0	0	0	0	1	0.102992	0	0	0	0	0	0	0	0	0	0	0	0	0	0	0	0	0	0	0	0
Solyc01g010508.1	4	0.385396	15	1.49471	12	1.23591	5	0.43535	6	0.493304	16	1.09559	7	0.626651	9	0.62184	6	0.644818	3	0.324761	6	0.460629	14	1.06562	8	0.54221
Solyc01g010510.3	11	1.05984	22	2.19223	16	1.64788	24	2.08968	22	1.80878	50	3.42371	24	2.14852	52	3.59285	18	1.93445	15	1.6238	26	1.99606	38	2.89239	49	3.32104
Solyc01g010520.3	125	12.0436	113	11.2601	160	16.4788	132	11.4932	217	17.8412	207	14.1742	264	23.6337	496	34.2703	125	13.4337	129	13.9647	165	12.6673	186	14.1575	196	13.2841
Solyc01g010525.1	0	0	0	0	5	0.514961	0	0	0	0	4	0.273897	5	0.447608	5	0.345467	2	0.214939	2	0.216507	0	0	3	0.228347	6	0.406657
Solyc01g010540.3	570	54.919	881	87.789	604	62.2073	489	42.5772	495	40.6976	631	43.2073	377	33.7497	579	40.005	707	75.981	794	85.9534	537	41.2263	597	45.441	613	41.5468
Solyc01g010570.3	121	11.6582	133	13.2531	102	10.5052	170	14.8019	165	13.5659	199	13.6264	129	11.5483	185	12.7823	119	12.7889	128	13.8565	182	13.9724	267	20.3229	214	14.5041
Solyc01g010580.3	1163	112.054	1609	160.332	1356	139.657	1315	114.497	1203	98.9074	1383	94.6999	802	71.7963	1094	75.5881	1485	159.592	1367	147.983	1452	111.472	1538	117.066	1447	98.0722
Solyc01g010590.2	133	12.8144	131	13.0538	179	18.4356	185	16.1079	189	15.5391	217	14.8589	134	11.9959	150	10.364	128	13.7561	131	14.1812	195	14.9704	247	18.8005	251	17.0118
Solyc01g010600.3	0	0	0	0	0	0	0	0	2	0.164435	0	0	0	0	1	0.0690933	1	0.10747	0	0	1	0.0767715	5	0.380578	0	0
Solyc01g010640.3	888	85.558	889	88.5862	943	97.1217	508	44.2315	317	26.0629	425	29.1016	542	48.5207	347	23.9754	874	93.9285	768	83.1388	432	33.1653	468	35.6221	333	22.5695
Solyc01g010650.3	147	14.1633	135	13.4524	203	20.9074	184	16.0209	187	15.3746	185	12.6677	174	15.5768	175	12.0913	184	19.7744	159	17.2123	193	14.8169	240	18.2677	226	15.3174
Solyc01g010660.3	80	7.70792	86	8.56965	69	7.10647	213	18.5459	246	20.2255	248	16.9816	174	15.5768	185	12.7823	75	8.06022	54	5.84569	342	26.2559	258	19.6378	201	13.623
Solyc01g010690.1	1	0.096349	2	0.199294	1	0.102992	0	0	0	0	4	0.273897	2	0.179043	1	0.0690933	1	0.10747	0	0	1	0.0767715	1	0.0761156	0	0
Solyc01g010700.3	270	26.0142	324	32.2856	239	24.6151	132	11.4932	149	12.2504	154	10.545	252	22.5595	229	15.8224	314	33.7455	298	32.2596	166	12.7441	165	12.5591	192	13.013
Solyc01g010710.3	14	1.34889	2	0.199294	16	1.64788	9	0.783629	8	0.657738	3	0.205423	2	0.179043	4	0.276373	7	0.752287	16	1.73206	6	0.460629	5	0.380578	6	0.406657
Solyc01g010720.3	39	3.75761	17	1.694	38	3.91371	8	0.696559	13	1.06883	8	0.547794	6	0.53713	4	0.276373	25	2.68674	25	2.70634	15	1.15157	16	1.21785	18	1.21997
Solyc01g010750.3	1231	118.606	1292	128.744	1067	109.893	1649	143.578	2119	174.218	1909	130.717	1899	170.002	2735	188.97	964	103.601	1056	114.316	1851	142.104	1600	121.785	2097	142.127
Solyc01g010760.3	636	61.278	623	62.0801	524	53.9679	713	62.0808	763	62.7318	738	50.534	468	41.8961	589	40.696	390	41.9132	457	49.4719	655	50.2853	591	44.9843	798	54.0854
Solyc01g010770.3	623	60.0255	734	73.1409	568	58.4996	822	71.5715	959	78.8464	885	60.5997	552	49.4159	619	42.7688	494	53.09	464	50.2297	791	60.7263	866	65.9161	977	66.2174
Solyc01g010780.3	277	26.6887	334	33.2821	283	29.1468	431	37.5271	445	36.5867	533	36.4968	476	42.6123	609	42.0778	245	26.3301	296	32.0431	536	41.1495	491	37.3727	684	46.3589
Solyc01g010810.3	94	9.05681	69	6.87565	87	8.96033	122	10.6225	146	12.0037	121	8.28539	119	10.6531	175	12.0913	78	8.38263	78	8.44378	121	9.28935	140	10.6562	173	11.7253
Solyc01g010820.3	316	30.4463	337	33.5811	306	31.5156	314	27.34	323	26.5562	489	33.4839	450	40.2847	733	50.6454	334	35.8949	300	32.4761	447	34.3169	425	32.3491	507	34.3626
Solyc01g010830.3	105	10.1167	132	13.1534	121	12.4621	115	10.013	99	8.13951	128	8.76471	105	9.39977	109	7.53117	127	13.6486	104	11.2584	108	8.29132	101	7.68767	121	8.20092
Solyc01g010835.1	4	0.385396	15	1.49471	13	1.3389	7	0.609489	15	1.23326	11	0.753217	19	1.70091	8	0.552746	14	1.50457	8	0.866029	15	1.15157	18	1.37008	19	1.28775
Solyc01g010860.3	158	15.2231	171	17.0396	119	12.2561	265	23.0735	235	19.3211	293	20.063	262	23.4547	300	20.728	130	13.9711	148	16.0215	260	19.9606	251	19.105	447	30.296
Solyc01g010870.3	369	35.5528	386	38.4638	342	35.2233	450	39.1815	505	41.5197	763	52.2459	486	43.5075	817	56.4492	344	36.9696	351	37.997	647	49.6712	586	44.6037	642	43.5123
Solyc01g010880.3	93	8.96046	98	9.76541	106	10.9172	206	17.9364	297	24.4185	309	21.1586	113	10.1159	98	6.77114	80	8.59757	65	7.03648	347	26.6397	261	19.8662	230	15.5885
Solyc01g010910.2	0	0	1	0.099647	0	0	3	0.26121	0	0	1	0.0684743	0	0	0	0	0	0	0	0	0	0	1	0.0761156	1	0.0677762
Solyc01g010930.3	56	5.39555	39	3.88623	36	3.70772	56	4.87591	56	4.60417	104	7.12133	62	5.55034	81	5.59656	31	3.33156	39	4.22189	79	6.06495	83	6.31759	72	4.87989
Solyc01g010933.1	0	0	2	0.199294	0	0	1	0.0870699	1	0.0822173	6	0.410846	1	0.0895216	2	0.138187	0	0	1	0.108254	1	0.0767715	2	0.152231	0	0
Solyc01g010937.1	3	0.289047	3	0.298941	6	0.617954	1	0.0870699	3	0.246652	3	0.205423	3	0.268565	0	0	4	0.429879	2	0.216507	2	0.153543	0	0	0	0
Solyc01g010940.3	161	15.5122	169	16.8403	152	15.6548	281	24.4666	280	23.0208	289	19.7891	205	18.3519	299	20.6589	155	16.6578	141	15.2638	289	22.187	297	22.6063	285	19.3162
Solyc01g010950.3	162	15.6085	147	14.6481	142	14.6249	216	18.8071	193	15.8679	223	15.2698	224	20.0528	214	14.786	133	14.2935	135	14.6142	193	14.8169	216	16.441	271	18.3674
Solyc01g010970.3	9	0.867141	16	1.59435	10	1.02992	9	0.783629	18	1.47991	49	3.35524	36	3.22278	50	3.45467	16	1.71951	7	0.757775	12	0.921258	40	3.04462	50	3.38881
Solyc01g010990.2	104	10.0203	83	8.2707	104	10.7112	110	9.57769	96	7.89286	180	12.3254	181	16.2034	307	21.2116	82	8.81251	81	8.76854	127	9.74998	137	10.4278	137	9.28534
Solyc01g011000.3	1688	162.637	2104	209.657	1711	176.22	2173	189.203	1970	161.968	2360	161.599	1615	144.577	2275	157.187	2045	219.775	2022	218.889	2662	204.366	2692	204.903	3075	208.412
Solyc01g011010.3	19	1.83063	15	1.49471	24	2.47181	40	3.4828	31	2.54874	47	3.21829	28	2.50661	57	3.93832	24	2.57927	30	3.24761	29	2.22637	44	3.34909	54	3.65992
Solyc01g011025.1	5	0.481745	1	0.099647	7	0.720946	0	0	3	0.246652	10	0.684743	6	0.53713	8	0.552746	5	0.537348	2	0.216507	3	0.230315	2	0.152231	4	0.271105
Solyc01g011030.3	62	5.97364	44	4.38447	55	5.66457	56	4.87591	75	6.1663	84	5.75184	70	6.26651	92	6.35658	54	5.80336	54	5.84569	78	5.98818	73	5.55644	83	5.62543
Solyc01g011040.3	315	30.35	325	32.3853	380	39.1371	446	38.8332	453	37.2444	543	37.1815	566	50.6692	834	57.6238	337	36.2173	311	33.6669	586	44.9881	466	35.4699	538	36.4636
Solyc01g011060.1	0	0	0	0	0	0	1	0.0870699	0	0	0	0	0	0	0	0	0	0	0	0	0	0	0	0	0	0
Solyc01g011080.3	14	1.34889	16	1.59435	7	0.720946	12	1.04484	6	0.493304	29	1.98575	8	0.716173	32	2.21099	15	1.61204	10	1.08254	10	0.767715	17	1.29396	19	1.28775
Solyc01g011090.3	0	0	0	0	0	0	0	0	0	0	0	0	0	0	0	0	0	0	0	0	0	0	0	0	1	0.0677762
Solyc01g011091.1	0	0	1	0.099647	1	0.102992	2	0.17414	2	0.164435	4	0.273897	2	0.179043	2	0.138187	1	0.10747	0	0	0	0	1	0.0761156	2	0.135552
Solyc01g011095.1	24	2.31238	18	1.79365	23	2.36882	19	1.65433	18	1.47991	38	2.60202	59	5.28178	43	2.97101	22	2.36433	20	2.16507	29	2.22637	39	2.96851	53	3.59214
Solyc01g011200.3	3	0.289047	0	0	3	0.308977	4	0.34828	7	0.575521	5	0.342371	4	0.358087	5	0.345467	0	0	5	0.541268	8	0.614172	6	0.456693	1	0.0677762
Solyc01g011220.2	3	0.289047	2	0.199294	0	0	3	0.26121	3	0.246652	2	0.136949	3	0.268565	0	0	0	0	0	0	0	0	2	0.152231	5	0.338881
Solyc01g011225.1	2	0.192698	0	0	0	0	2	0.17414	0	0	0	0	0	0	0	0	0	0	1	0.108254	1	0.0767715	2	0.152231	4	0.271105
Solyc01g011230.3	0	0	0	0	0	0	0	0	1	0.0822173	1	0.0684743	0	0	1	0.0690933	1	0.10747	0	0	0	0	0	0	0	0
Solyc01g011233.1	4	0.385396	3	0.298941	0	0	4	0.34828	6	0.493304	9	0.616269	12	1.07426	8	0.552746	2	0.214939	4	0.433014	7	0.537401	5	0.380578	8	0.54221
Solyc01g011340.3	746	71.8764	727	72.4434	716	73.7425	1109	96.5605	1059	87.0681	1285	87.9894	1269	113.603	1817	125.543	729	78.3454	659	71.3391	1215	93.2774	1151	87.609	1408	95.4289
Solyc01g011350.3	670	64.5539	615	61.2829	644	66.327	943	82.1069	867	71.2824	1208	82.7169	1092	97.7576	1543	106.611	632	67.9208	615	66.576	1085	83.2971	999	76.0395	1340	90.8202
Solyc01g011410.1	5	0.481745	7	0.697529	9	0.92693	1	0.0870699	3	0.246652	6	0.410846	5	0.447608	13	0.898213	3	0.322409	7	0.757775	6	0.460629	2	0.152231	2	0.135552
Solyc01g011415.1	1	0.096349	4	0.398588	3	0.308977	1	0.0870699	4	0.328869	2	0.136949	0	0	2	0.138187	3	0.322409	2	0.216507	4	0.307086	5	0.380578	1	0.0677762
Solyc01g011430.3	0	0	0	0	3	0.308977	8	0.696559	8	0.657738	2	0.136949	43	3.84943	49	3.38557	0	0	0	0	6	0.460629	5	0.380578	11	0.745539
Solyc01g011460.2	2	0.192698	3	0.298941	1	0.102992	3	0.26121	0	0	0	0	0	0	1	0.0690933	0	0	1	0.108254	3	0.230315	3	0.228347	1	0.0677762
Solyc01g011490.1	0	0	0	0	1	0.102992	0	0	0	0	0	0	0	0	0	0	1	0.10747	0	0	0	0	0	0	0	0
Solyc01g011510.3	241	23.2201	192	19.1322	221	22.7613	234	20.3744	202	16.6079	306	20.9531	372	33.302	474	32.7502	182	19.5595	210	22.7333	242	18.5787	234	17.811	204	13.8264
Solyc01g013885.1	31	2.98682	27	2.69047	30	3.08977	30	2.6121	43	3.53534	52	3.56066	46	4.11799	49	3.38557	25	2.68674	35	3.78888	55	4.22243	56	4.26247	55	3.72769
Solyc01g014010.1	0	0	0	0	0	0	0	0	0	0	0	0	0	0	0	0	0	0	0	0	2	0.153543	0	0	0	0
Solyc01g014075.1	0	0	0	0	0	0	0	0	2	0.164435	4	0.273897	1	0.0895216	0	0	1	0.10747	1	0.108254	0	0	0	0	2	0.135552
Solyc01g014100.3	0	0	0	0	0	0	0	0	0	0	2	0.136949	0	0	1	0.0690933	0	0	0	0	0	0	0	0	0	0
Solyc01g014103.1	729	70.2385	664	66.1656	630	64.8851	176	15.3243	111	9.12612	174	11.9145	352	31.5116	579	40.005	613	65.8789	615	66.576	135	10.3642	198	15.0709	215	14.5719
Solyc01g014107.1	88	8.47872	61	6.07847	40	4.11969	24	2.08968	12	0.986608	30	2.05423	35	3.13326	93	6.42568	75	8.06022	65	7.03648	16	1.22834	26	1.979	22	1.49108
Solyc01g014140.3	25	2.40873	35	3.48765	28	2.88378	83	7.2268	87	7.15291	51	3.49219	12	1.07426	11	0.760026	16	1.71951	30	3.24761	61	4.68306	45	3.4252	62	4.20213
Solyc01g014143.1	21	2.02333	28	2.79012	25	2.57481	50	4.3535	43	3.53534	39	2.6705	5	0.447608	6	0.41456	20	2.14939	18	1.94856	14	1.0748	28	2.13124	21	1.4233
Solyc01g014145.1	5	0.481745	8	0.797176	2	0.205985	8	0.696559	7	0.575521	10	0.684743	0	0	1	0.0690933	3	0.322409	9	0.974282	1	0.0767715	3	0.228347	3	0.203329
Solyc01g014147.1	5	0.481745	3	0.298941	2	0.205985	53	4.61471	20	1.64435	11	0.753217	0	0	0	0	0	0	0	0	0	0	0	0	0	0
Solyc01g014170.1	0	0	0	0	0	0	4	0.34828	3	0.246652	3	0.205423	0	0	0	0	0	0	0	0	0	0	0	0	0	0
Solyc01g014180.3	394	37.9615	450	44.8412	504	51.9081	1642	142.969	1900	156.213	1998	136.812	1460	130.702	3022	208.8	466	50.0809	500	54.1268	1591	122.143	1596	121.48	2813	190.655
Solyc01g014230.3	126	12.14	164	16.3421	173	17.8177	264	22.9865	256	21.0476	328	22.4596	216	19.3367	261	18.0334	138	14.8308	163	17.6453	317	24.3366	276	21.0079	334	22.6373
Solyc01g014245.1	20	1.92698	27	2.69047	21	2.16284	21	1.82847	21	1.72656	43	2.94439	14	1.2533	45	3.1092	14	1.50457	21	2.27333	16	1.22834	18	1.37008	15	1.01664
Solyc01g014270.3	142	13.6816	128	12.7548	114	11.7411	123	10.7096	95	7.81064	158	10.8189	102	9.13121	107	7.39298	116	12.4665	118	12.7739	94	7.21652	105	7.99214	123	8.33648
Solyc01g014320.3	262	25.2435	205	20.4276	230	23.6882	79	6.87852	44	3.61756	26	1.78033	73	6.53508	20	1.38187	133	14.2935	119	12.8822	42	3.2244	31	2.35958	12	0.813315
Solyc01g014375.1	369	35.5528	255	25.41	319	32.8545	42	3.65694	27	2.21987	49	3.35524	146	13.0702	150	10.364	335	36.0023	266	28.7955	31	2.37992	43	3.27297	59	3.9988
Solyc01g014390.3	9	0.867141	11	1.09612	10	1.02992	1	0.0870699	13	1.06883	15	1.02711	17	1.52187	5	0.345467	13	1.39711	10	1.08254	2	0.153543	16	1.21785	2	0.135552
Solyc01g014470.1	9	0.867141	6	0.597882	15	1.54488	2	0.17414	28	2.30208	27	1.84881	1	0.0895216	1	0.0690933	4	0.429879	2	0.216507	11	0.844487	1	0.0761156	15	1.01664
Solyc01g014480.3	189	18.21	161	16.0432	147	15.1399	231	20.1131	254	20.8832	384	26.2941	241	21.5747	332	22.939	170	18.2698	130	14.073	320	24.5669	228	17.3544	321	21.7562
Solyc01g014490.3	94	9.05681	71	7.07494	98	10.0932	127	11.0579	127	10.4416	143	9.79182	100	8.95216	137	9.46578	79	8.4901	82	8.8768	109	8.3681	140	10.6562	136	9.21757
Solyc01g014495.1	31	2.98682	29	2.88976	25	2.57481	40	3.4828	38	3.12426	65	4.45083	47	4.20752	61	4.21469	25	2.68674	26	2.81459	34	2.61023	59	4.49082	62	4.20213
Solyc01g014520.2	0	0	0	0	0	0	1	0.0870699	0	0	0	0	0	0	0	0	0	0	0	0	0	0	0	0	0	0
Solyc01g014530.2	14	1.34889	6	0.597882	19	1.95685	8	0.696559	16	1.31548	3	0.205423	1	0.0895216	0	0	19	2.04192	8	0.866029	0	0	8	0.608925	2	0.135552
Solyc01g014533.1	0	0	0	0	0	0	0	0	0	0	2	0.136949	0	0	0	0	0	0	0	0	0	0	1	0.0761156	0	0
Solyc01g014550.2	3	0.289047	0	0	0	0	1	0.0870699	4	0.328869	0	0	0	0	0	0	0	0	2	0.216507	1	0.0767715	0	0	0	0
Solyc01g014560.3	25	2.40873	13	1.29541	19	1.95685	41	3.56987	32	2.63095	56	3.83456	8	0.716173	10	0.690933	23	2.4718	17	1.84031	23	1.76575	45	3.4252	33	2.23662
Solyc01g014568.1	1	0.096349	0	0	0	0	3	0.26121	0	0	0	0	0	0	0	0	0	0	0	0	0	0	6	0.456693	0	0
Solyc01g014620.1	7	0.674443	9	0.896823	8	0.823938	10	0.870699	26	2.13765	25	1.71186	8	0.716173	8	0.552746	5	0.537348	16	1.73206	9	0.690944	20	1.52231	19	1.28775
Solyc01g014660.1	0	0	1	0.099647	0	0	0	0	0	0	0	0	0	0	0	0	0	0	0	0	0	0	0	0	0	0
Solyc01g014700.2	12	1.15619	12	1.19576	18	1.85386	17	1.48019	19	1.56213	25	1.71186	5	0.447608	2	0.138187	15	1.61204	18	1.94856	19	1.45866	26	1.979	40	2.71105
Solyc01g014730.2	0	0	1	0.099647	0	0	1	0.0870699	0	0	2	0.136949	2	0.179043	0	0	0	0	0	0	0	0	0	0	1	0.0677762
Solyc01g014740.1	0	0	0	0	1	0.102992	0	0	0	0	1	0.0684743	0	0	0	0	0	0	0	0	0	0	0	0	0	0
Solyc01g014840.3	57	5.4919	61	6.07847	32	3.29575	110	9.57769	221	18.17	230	15.7491	40	3.58087	74	5.1129	26	2.79421	42	4.54665	225	17.2736	129	9.81891	138	9.35312
Solyc01g014850.3	215	20.715	181	18.0361	193	19.8775	267	23.2477	299	24.583	277	18.9674	212	18.9786	287	19.8298	192	20.6342	169	18.2949	315	24.183	239	18.1916	278	18.8418
Solyc01g015000.3	71	6.84078	41	4.08553	54	5.56158	55	4.78884	64	5.26191	44	3.01287	26	2.32756	20	1.38187	25	2.68674	24	2.59809	17	1.30512	17	1.29396	23	1.55885
Solyc01g015020.3	984	94.8075	844	84.1021	777	80.025	1158	100.827	1098	90.2746	1349	92.3718	1261	112.887	1435	99.1489	741	79.635	681	73.7207	1226	94.1219	1247	94.9161	1302	88.2447
Solyc01g015085.1	0	0	1	0.099647	0	0	0	0	0	0	0	0	0	0	0	0	0	0	0	0	0	0	0	0	0	0
Solyc01g016360.2	3	0.289047	1	0.099647	1	0.102992	9	0.783629	22	1.80878	4	0.273897	2	0.179043	4	0.276373	0	0	0	0	8	0.614172	8	0.608925	17	1.1522
Solyc01g016370.2	4	0.385396	4	0.398588	3	0.308977	8	0.696559	4	0.328869	3	0.205423	5	0.447608	0	0	4	0.429879	4	0.433014	15	1.15157	6	0.456693	6	0.406657
Solyc01g016380.3	0	0	0	0	1	0.102992	0	0	0	0	0	0	0	0	0	0	1	0.10747	0	0	0	0	0	0	0	0
Solyc01g016390.3	1	0.096349	0	0	0	0	0	0	1	0.0822173	0	0	0	0	0	0	0	0	0	0	0	0	0	0	0	0
Solyc01g016400.1	1	0.096349	2	0.199294	0	0	3	0.26121	0	0	7	0.47932	0	0	1	0.0690933	0	0	0	0	0	0	1	0.0761156	3	0.203329
Solyc01g016410.3	49	4.7211	43	4.28482	55	5.66457	84	7.31387	71	5.83743	99	6.77895	84	7.51982	120	8.2912	43	4.62119	41	4.4384	82	6.29526	69	5.25197	107	7.25206
Solyc01g016413.1	1	0.096349	0	0	0	0	0	0	0	0	0	0	0	0	0	0	0	0	0	0	0	0	0	0	0	0
Solyc01g016455.1	101	9.73125	136	13.552	97	9.99025	82	7.13973	105	8.63282	118	8.07997	91	8.14647	139	9.60397	109	11.7142	123	13.3152	56	4.29921	94	7.15486	91	6.16764
Solyc01g016470.3	326	31.4098	551	54.9055	309	31.8246	331	28.8201	309	25.4051	378	25.8833	170	15.2187	330	22.8008	522	56.0992	503	54.4516	401	30.7854	382	29.0761	381	25.8227
Solyc01g016520.1	0	0	0	0	0	0	0	0	0	0	1	0.0684743	0	0	0	0	0	0	0	0	0	0	0	0	0	0
Solyc01g016540.2	0	0	2	0.199294	0	0	6	0.522419	2	0.164435	7	0.47932	1	0.0895216	11	0.760026	0	0	0	0	1	0.0767715	5	0.380578	5	0.338881
Solyc01g016550.1	0	0	0	0	0	0	0	0	0	0	0	0	0	0	0	0	0	0	0	0	0	0	0	0	1	0.0677762
Solyc01g016720.2	0	0	0	0	0	0	0	0	0	0	0	0	0	0	5	0.345467	0	0	4	0.433014	2	0.153543	0	0	2	0.135552
Solyc01g016723.1	0	0	1	0.099647	8	0.823938	1	0.0870699	1	0.0822173	0	0	1	0.0895216	0	0	5	0.537348	1	0.108254	1	0.0767715	6	0.456693	0	0
Solyc01g016770.1	1	0.096349	2	0.199294	0	0	0	0	0	0	0	0	0	0	0	0	4	0.429879	0	0	1	0.0767715	0	0	0	0
Solyc01g016780.1	0	0	0	0	0	0	0	0	0	0	0	0	0	0	0	0	0	0	0	0	0	0	2	0.152231	0	0
Solyc01g016805.1	22	2.11968	27	2.69047	4	0.411969	15	1.30605	5	0.411087	10	0.684743	0	0	0	0	10	1.0747	1	0.108254	0	0	7	0.532809	0	0
Solyc01g016970.1	0	0	1	0.099647	0	0	2	0.17414	1	0.0822173	0	0	0	0	3	0.20728	0	0	0	0	0	0	0	0	6	0.406657
Solyc01g017050.1	31	2.98682	49	4.8827	24	2.47181	28	2.43796	66	5.42634	20	1.36949	18	1.61139	17	1.17459	22	2.36433	39	4.22189	57	4.37598	50	3.80578	100	6.77762
Solyc01g017070.1	0	0	0	0	0	0	0	0	0	0	0	0	0	0	0	0	1	0.10747	0	0	0	0	0	0	0	0
Solyc01g017080.1	0	0	0	0	0	0	0	0	0	0	1	0.0684743	0	0	0	0	0	0	0	0	0	0	0	0	0	0
Solyc01g017083.1	0	0	2	0.199294	0	0	0	0	0	0	0	0	0	0	0	0	0	0	1	0.108254	0	0	0	0	0	0
Solyc01g017087.1	16	1.54158	13	1.29541	11	1.13291	1	0.0870699	8	0.657738	9	0.616269	8	0.716173	11	0.760026	9	0.967227	6	0.649522	7	0.537401	12	0.913387	15	1.01664
Solyc01g017090.3	2	0.192698	7	0.697529	6	0.617954	7	0.609489	9	0.739956	3	0.205423	9	0.805695	13	0.898213	7	0.752287	4	0.433014	10	0.767715	6	0.456693	3	0.203329
Solyc01g017110.1	2	0.192698	2	0.199294	1	0.102992	0	0	5	0.411087	2	0.136949	0	0	0	0	1	0.10747	0	0	3	0.230315	0	0	0	0
Solyc01g017130.1	0	0	0	0	0	0	1	0.0870699	0	0	0	0	0	0	0	0	0	0	1	0.108254	0	0	0	0	0	0
Solyc01g017140.1	2	0.192698	0	0	0	0	1	0.0870699	0	0	1	0.0684743	0	0	1	0.0690933	2	0.214939	1	0.108254	3	0.230315	0	0	4	0.271105
Solyc01g017170.1	6	0.578094	6	0.597882	7	0.720946	7	0.609489	12	0.986608	7	0.47932	15	1.34282	1	0.0690933	9	0.967227	3	0.324761	7	0.537401	8	0.608925	17	1.1522
Solyc01g017183.1	34	3.27587	14	1.39506	52	5.3556	44	3.83108	97	7.97508	26	1.78033	38	3.40182	21	1.45096	31	3.33156	22	2.38158	40	3.07086	49	3.72966	38	2.5755
Solyc01g017187.1	0	0	0	0	0	0	0	0	0	0	0	0	0	0	0	0	1	0.10747	0	0	0	0	0	0	0	0
Solyc01g017200.2	1	0.096349	0	0	0	0	0	0	2	0.164435	1	0.0684743	1	0.0895216	1	0.0690933	2	0.214939	2	0.216507	1	0.0767715	3	0.228347	0	0
Solyc01g017210.1	1	0.096349	0	0	2	0.205985	0	0	5	0.411087	3	0.205423	4	0.358087	4	0.276373	1	0.10747	2	0.216507	4	0.307086	1	0.0761156	1	0.0677762
Solyc01g017220.1	13029	1255.33	10166	1013.01	15935	1641.18	11785	1026.12	10241	841.987	8572	586.962	12947	1159.04	10717	740.473	13658	1467.82	11642	1260.29	10683	820.15	11019	838.718	9689	656.684
Solyc01g017230.1	0	0	3	0.298941	5	0.514961	2	0.17414	0	0	0	0	0	0	3	0.20728	4	0.429879	2	0.216507	5	0.383858	3	0.228347	7	0.474434
Solyc01g017235.1	2	0.192698	0	0	0	0	0	0	2	0.164435	0	0	1	0.0895216	0	0	2	0.214939	0	0	2	0.153543	2	0.152231	4	0.271105
Solyc01g017240.1	0	0	1	0.099647	1	0.102992	0	0	0	0	3	0.205423	0	0	0	0	0	0	0	0	0	0	0	0	0	0
Solyc01g017260.1	0	0	0	0	0	0	0	0	0	0	1	0.0684743	0	0	0	0	0	0	0	0	0	0	0	0	0	0
Solyc01g017330.2	23	2.21603	23	2.29188	16	1.64788	26	2.26382	31	2.54874	24	1.64338	7	0.626651	14	0.967306	9	0.967227	20	2.16507	39	2.99409	32	2.4357	28	1.89773
Solyc01g017333.1	7	0.674443	2	0.199294	2	0.205985	0	0	3	0.246652	1	0.0684743	6	0.53713	2	0.138187	1	0.10747	1	0.108254	3	0.230315	5	0.380578	4	0.271105
Solyc01g017337.1	1	0.096349	2	0.199294	3	0.308977	2	0.17414	0	0	2	0.136949	2	0.179043	1	0.0690933	5	0.537348	5	0.541268	1	0.0767715	2	0.152231	3	0.203329
Solyc01g017360.2	0	0	0	0	0	0	0	0	0	0	1	0.0684743	0	0	0	0	0	0	0	0	2	0.153543	0	0	2	0.135552
Solyc01g017370.1	6	0.578094	6	0.597882	0	0	0	0	0	0	1	0.0684743	2	0.179043	0	0	1	0.10747	2	0.216507	3	0.230315	1	0.0761156	2	0.135552
Solyc01g017390.2	0	0	1	0.099647	0	0	0	0	0	0	0	0	0	0	1	0.0690933	0	0	0	0	1	0.0767715	0	0	1	0.0677762
Solyc01g017400.2	75	7.22618	32	3.18871	50	5.14961	50	4.3535	68	5.59078	42	2.87592	42	3.75991	28	1.93461	36	3.86891	39	4.22189	23	1.76575	76	5.78478	44	2.98215
Solyc01g017410.2	0	0	0	0	0	0	0	0	0	0	0	0	1	0.0895216	0	0	0	0	0	0	0	0	0	0	0	0
Solyc01g017440.1	16	1.54158	12	1.19576	9	0.92693	4	0.34828	12	0.986608	5	0.342371	2	0.179043	8	0.552746	8	0.859757	11	1.19079	3	0.230315	7	0.532809	7	0.474434
Solyc01g017460.2	22	2.11968	19	1.89329	22	2.26583	7	0.609489	10	0.822173	13	0.890166	31	2.77517	11	0.760026	14	1.50457	12	1.29904	22	1.68897	11	0.837271	23	1.55885
Solyc01g017470.2	0	0	0	0	0	0	0	0	0	0	0	0	0	0	0	0	0	0	0	0	0	0	1	0.0761156	0	0
Solyc01g017485.1	0	0	3	0.298941	4	0.411969	0	0	0	0	0	0	0	0	0	0	2	0.214939	2	0.216507	1	0.0767715	1	0.0761156	0	0
Solyc01g017500.2	11	1.05984	18	1.79365	25	2.57481	4	0.34828	2	0.164435	3	0.205423	6	0.53713	12	0.82912	36	3.86891	42	4.54665	5	0.383858	4	0.304462	5	0.338881
Solyc01g017510.1	1	0.096349	0	0	0	0	0	0	0	0	0	0	0	0	0	0	0	0	0	0	0	0	0	0	0	0
Solyc01g017530.1	38	3.66126	15	1.49471	13	1.3389	50	4.3535	63	5.17969	41	2.80745	43	3.84943	42	2.90192	18	1.93445	11	1.19079	44	3.37795	51	3.88189	42	2.8466
Solyc01g017560.2	0	0	0	0	0	0	0	0	0	0	1	0.0684743	0	0	2	0.138187	0	0	1	0.108254	1	0.0767715	0	0	1	0.0677762
Solyc01g017567.1	0	0	0	0	0	0	0	0	0	0	0	0	0	0	1	0.0690933	0	0	0	0	0	0	0	0	0	0
Solyc01g017600.3	5	0.481745	3	0.298941	1	0.102992	3	0.26121	7	0.575521	4	0.273897	22	1.96948	9	0.62184	7	0.752287	4	0.433014	17	1.30512	6	0.456693	9	0.609986
Solyc01g017610.1	0	0	0	0	0	0	0	0	0	0	0	0	0	0	0	0	0	0	1	0.108254	0	0	0	0	0	0
Solyc01g017710.1	0	0	14	1.39506	11	1.13291	6	0.522419	6	0.493304	7	0.47932	9	0.805695	2	0.138187	9	0.967227	9	0.974282	4	0.307086	4	0.304462	7	0.474434
Solyc01g017720.2	3	0.289047	9	0.896823	1	0.102992	5	0.43535	5	0.411087	3	0.205423	2	0.179043	10	0.690933	5	0.537348	3	0.324761	5	0.383858	4	0.304462	0	0
Solyc01g017730.1	0	0	0	0	0	0	0	0	0	0	0	0	0	0	0	0	1	0.10747	1	0.108254	3	0.230315	1	0.0761156	1	0.0677762
Solyc01g017740.1	4	0.385396	11	1.09612	23	2.36882	11	0.957769	19	1.56213	1	0.0684743	4	0.358087	10	0.690933	13	1.39711	5	0.541268	21	1.6122	25	1.90289	10	0.677762
Solyc01g017860.3	68	6.55174	43	4.28482	35	3.60473	44	3.83108	50	4.11087	77	5.27252	89	7.96743	154	10.6404	45	4.83613	47	5.08792	31	2.37992	37	2.81628	53	3.59214
Solyc01g018010.2	15	1.44524	24	2.39153	24	2.47181	17	1.48019	24	1.97322	19	1.30101	21	1.87995	56	3.86922	19	2.04192	16	1.73206	16	1.22834	31	2.35958	26	1.76218
Solyc01g018020.2	0	0	1	0.099647	1	0.102992	0	0	0	0	0	0	3	0.268565	86	5.94202	0	0	0	0	1	0.0767715	0	0	0	0
Solyc01g018090.2	5	0.481745	11	1.09612	1	0.102992	6	0.522419	15	1.23326	6	0.410846	2	0.179043	2	0.138187	7	0.752287	5	0.541268	11	0.844487	13	0.989502	7	0.474434
Solyc01g020125.1	3	0.289047	3	0.298941	1	0.102992	1	0.0870699	3	0.246652	11	0.753217	4	0.358087	12	0.82912	3	0.322409	3	0.324761	10	0.767715	8	0.608925	9	0.609986
Solyc01g020150.3	0	0	0	0	0	0	0	0	0	0	0	0	0	0	0	0	0	0	1	0.108254	0	0	0	0	0	0
Solyc01g020155.1	1	0.096349	0	0	0	0	0	0	0	0	0	0	1	0.0895216	0	0	0	0	0	0	0	0	0	0	0	0
Solyc01g020190.2	10	0.96349	11	1.09612	11	1.13291	17	1.48019	16	1.31548	10	0.684743	8	0.716173	5	0.345467	8	0.859757	9	0.974282	26	1.99606	12	0.913387	20	1.35552
Solyc01g020200.1	68	6.55174	104	10.3633	105	10.8142	9	0.783629	14	1.15104	9	0.616269	14	1.2533	13	0.898213	88	9.45733	45	4.87141	9	0.690944	9	0.68504	10	0.677762
Solyc01g020230.3	17	1.63793	23	2.29188	22	2.26583	25	2.17675	17	1.39769	36	2.46507	17	1.52187	23	1.58915	15	1.61204	8	0.866029	18	1.38189	18	1.37008	18	1.21997
Solyc01g020240.3	201	19.3662	167	16.6411	212	21.8344	201	17.5011	172	14.1414	196	13.421	180	16.1139	194	13.4041	157	16.8727	168	18.1866	139	10.6712	196	14.9187	187	12.6742
Solyc01g020285.1	60	5.78094	74	7.37388	146	15.0369	8	0.696559	9	0.739956	5	0.342371	11	0.984738	6	0.41456	104	11.1768	109	11.7996	19	1.45866	14	1.06562	15	1.01664
Solyc01g020320.3	63	6.06999	69	6.87565	81	8.34237	92	8.01043	85	6.98847	90	6.16269	82	7.34077	114	7.87664	73	7.84528	79	8.55204	93	7.13975	91	6.92652	109	7.38761
Solyc01g020325.1	1	0.096349	0	0	0	0	0	0	1	0.0822173	0	0	0	0	0	0	0	0	0	0	0	0	0	0	0	0
Solyc01g020340.2	8	0.770792	3	0.298941	2	0.205985	7	0.609489	7	0.575521	15	1.02711	5	0.447608	12	0.82912	4	0.429879	4	0.433014	1	0.0767715	12	0.913387	15	1.01664
Solyc01g020345.1	4	0.385396	1	0.099647	2	0.205985	2	0.17414	1	0.0822173	6	0.410846	2	0.179043	7	0.483653	1	0.10747	3	0.324761	4	0.307086	8	0.608925	6	0.406657
Solyc01g020371.1	1	0.096349	0	0	0	0	0	0	0	0	0	0	0	0	0	0	0	0	0	0	0	0	0	0	2	0.135552
Solyc01g020372.1	1	0.096349	0	0	1	0.102992	0	0	3	0.246652	0	0	0	0	0	0	0	0	0	0	2	0.153543	0	0	2	0.135552
Solyc01g020378.1	64	6.16634	41	4.08553	73	7.51843	73	6.3561	68	5.59078	78	5.34099	28	2.50661	40	2.76373	100	10.747	56	6.0622	89	6.83267	119	9.05775	152	10.302
Solyc01g020440.3	131	12.6217	129	12.8545	104	10.7112	173	15.0631	171	14.0592	203	13.9003	114	10.2055	149	10.2949	154	16.5503	160	17.3206	239	18.3484	223	16.9738	233	15.7919
Solyc01g020460.2	0	0	0	0	0	0	0	0	0	0	0	0	0	0	0	0	0	0	0	0	1	0.0767715	0	0	0	0
Solyc01g020500.2	10	0.96349	20	1.99294	8	0.823938	16	1.39312	15	1.23326	16	1.09559	15	1.34282	27	1.86552	10	1.0747	5	0.541268	12	0.921258	20	1.52231	13	0.881091
Solyc01g020525.1	25	2.40873	36	3.58729	19	1.95685	30	2.6121	54	4.43973	51	3.49219	32	2.86469	41	2.83283	14	1.50457	26	2.81459	31	2.37992	47	3.57743	35	2.37217
Solyc01g021600.3	9	0.867141	7	0.697529	4	0.411969	90	7.83629	61	5.01526	40	2.73897	2	0.179043	0	0	2	0.214939	7	0.757775	81	6.21849	75	5.70867	75	5.08322
Solyc01g021610.1	0	0	0	0	0	0	0	0	0	0	0	0	0	0	0	0	0	0	0	0	0	0	0	0	2	0.135552
Solyc01g021640.3	86	8.28602	116	11.5591	87	8.96033	153	13.3217	179	14.7169	242	16.5708	104	9.31025	230	15.8915	88	9.45733	73	7.90251	190	14.5866	219	16.6693	194	13.1486
Solyc01g021670.3	310	29.8682	368	36.6701	404	41.6089	251	21.8545	254	20.8832	296	20.2684	331	29.6317	341	23.5608	373	40.0862	346	37.4557	318	24.4133	299	22.7586	350	23.7217
Solyc01g021675.1	139	13.3925	137	13.6516	171	17.6117	132	11.4932	155	12.7437	147	10.0657	125	11.1902	142	9.81125	139	14.9383	153	16.5628	142	10.9016	124	9.43833	169	11.4542
Solyc01g021720.1	5	0.481745	2	0.199294	7	0.720946	8	0.696559	2	0.164435	13	0.890166	4	0.358087	5	0.345467	1	0.10747	1	0.108254	9	0.690944	11	0.837271	8	0.54221
Solyc01g021730.2	0	0	1	0.099647	0	0	7	0.609489	8	0.657738	11	0.753217	4	0.358087	1	0.0690933	0	0	0	0	11	0.844487	21	1.59843	19	1.28775
Solyc01g022740.3	133	12.8144	167	16.6411	124	12.771	132	11.4932	122	10.0305	129	8.83318	228	20.4109	220	15.2005	127	13.6486	138	14.939	123	9.4429	143	10.8845	177	11.9964
Solyc01g022750.3	368	35.4564	400	39.8588	395	40.6819	381	33.1736	421	34.6135	440	30.1287	397	35.5401	575	39.7286	343	36.8621	380	41.1364	410	31.4763	404	30.7507	465	31.5159
Solyc01g022760.1	0	0	0	0	0	0	0	0	0	0	0	0	1	0.0895216	0	0	0	0	0	0	0	0	0	0	0	0
Solyc01g022780.1	0	0	4	0.398588	3	0.308977	2	0.17414	3	0.246652	3	0.205423	0	0	1	0.0690933	2	0.214939	1	0.108254	0	0	1	0.0761156	0	0
Solyc01g028800.2	0	0	0	0	0	0	0	0	4	0.328869	1	0.0684743	0	0	1	0.0690933	1	0.10747	1	0.108254	2	0.153543	1	0.0761156	4	0.271105
Solyc01g028805.1	789	76.0194	639	63.6745	658	67.7689	162	14.1053	89	7.31734	110	7.53217	61	5.46082	34	2.34917	427	45.8895	361	39.0796	134	10.2874	117	8.90552	75	5.08322
Solyc01g028810.3	8468	815.884	13948	1389.88	9789	1008.19	2801	243.883	3401	279.621	4204	287.866	3807	340.809	7412	512.12	11484	1234.18	12995	1406.76	4021	308.698	4324	329.124	4236	287.1
Solyc01g028830.3	347	33.4331	385	38.3641	312	32.1336	454	39.5297	468	38.4777	746	51.0818	677	60.6061	552	38.1395	282	30.3064	315	34.0999	682	52.3582	546	41.5591	918	62.2186
Solyc01g028860.3	1374	132.384	1776	176.973	1390	143.159	1786	155.507	2377	195.431	2994	205.012	2303	206.168	3581	247.423	1596	171.522	1615	174.83	2819	216.419	2830	215.407	3361	227.796
Solyc01g028870.3	412	39.6958	567	56.4999	531	54.6889	245	21.3321	253	20.801	305	20.8847	261	23.3651	375	25.91	585	62.8697	600	64.9522	291	22.3405	297	22.6063	363	24.6028
Solyc01g028900.3	591	56.9423	667	66.4646	642	66.121	1464	127.47	1440	118.393	1574	107.779	972	87.015	1481	102.327	512	55.0245	550	59.5395	1683	129.206	1465	111.509	1787	121.116
Solyc01g028930.3	201	19.3662	226	22.5202	202	20.8044	282	24.5537	256	21.0476	299	20.4738	314	28.1098	365	25.2191	185	19.8819	202	21.8672	384	29.4803	285	21.6929	367	24.8739
Solyc01g028935.1	0	0	3	0.298941	0	0	2	0.17414	0	0	0	0	0	0	0	0	0	0	0	0	1	0.0767715	2	0.152231	0	0
Solyc01g034020.3	684	65.9027	612	60.984	672	69.2108	565	49.1945	613	50.3992	695	47.5896	828	74.1239	1067	73.7226	628	67.4909	634	68.6328	783	60.1121	704	53.5854	779	52.7977
Solyc01g034025.1	0	0	1	0.099647	1	0.102992	0	0	0	0	3	0.205423	0	0	0	0	1	0.10747	0	0	0	0	0	0	1	0.0677762
Solyc01g034080.1	0	0	0	0	4	0.411969	0	0	0	0	0	0	0	0	0	0	4	0.429879	0	0	0	0	1	0.0761156	0	0
Solyc01g034150.3	90	8.67141	58	5.77953	77	7.9304	135	11.7544	178	14.6347	203	13.9003	78	6.98269	120	8.2912	71	7.63034	70	7.57775	130	9.9803	196	14.9187	161	10.912
Solyc01g034155.1	31	2.98682	17	1.694	20	2.05985	28	2.43796	36	2.95982	68	4.65625	41	3.67039	43	2.97101	25	2.68674	21	2.27333	68	5.22046	64	4.8714	62	4.20213
Solyc01g044240.3	533	51.354	492	49.0263	384	39.549	582	50.6747	722	59.3609	700	47.932	37	3.3123	65	4.49106	418	44.9223	265	28.6872	379	29.0964	685	52.1392	662	44.8679
Solyc01g044270.3	173	16.6684	175	17.4382	166	17.0967	156	13.5829	147	12.0859	241	16.5023	240	21.4852	341	23.5608	154	16.5503	196	21.2177	237	18.1949	212	16.1365	247	16.7407
Solyc01g044307.1	173	16.6684	198	19.7301	144	14.8309	231	20.1131	231	18.9922	340	23.2813	305	27.3041	432	29.8483	135	14.5084	116	12.5574	261	20.0374	250	19.0289	418	28.3305
Solyc01g044360.3	836	80.5478	1209	120.473	820	84.4536	885	77.0569	1202	98.8252	1628	111.476	923	82.6285	1693	116.975	1014	108.974	1037	112.259	1569	120.455	1455	110.748	1513	102.545
Solyc01g044370.2	9	0.867141	23	2.29188	13	1.3389	13	1.13191	9	0.739956	14	0.95864	10	0.895216	12	0.82912	15	1.61204	11	1.19079	8	0.614172	14	1.06562	6	0.406657
Solyc01g044371.1	12	1.15619	9	0.896823	12	1.23591	9	0.783629	8	0.657738	19	1.30101	10	0.895216	15	1.0364	22	2.36433	12	1.29904	6	0.460629	8	0.608925	8	0.54221
Solyc01g044372.1	3	0.289047	10	0.99647	1	0.102992	3	0.26121	2	0.164435	7	0.47932	5	0.447608	3	0.20728	8	0.859757	7	0.757775	4	0.307086	5	0.380578	6	0.406657
Solyc01g044373.1	0	0	0	0	1	0.102992	1	0.0870699	1	0.0822173	0	0	1	0.0895216	0	0	2	0.214939	0	0	2	0.153543	0	0	0	0
Solyc01g044420.3	0	0	0	0	0	0	0	0	1	0.0822173	3	0.205423	0	0	0	0	0	0	0	0	2	0.153543	5	0.380578	3	0.203329
Solyc01g044490.3	209	20.137	260	25.9082	282	29.0438	230	20.0261	231	18.9922	256	17.5294	210	18.7995	274	18.9316	235	25.2554	233	25.2231	297	22.8011	250	19.0289	276	18.7062
Solyc01g044540.1	0	0	4	0.398588	0	0	3	0.26121	1	0.0822173	1	0.0684743	3	0.268565	3	0.20728	2	0.214939	2	0.216507	1	0.0767715	4	0.304462	4	0.271105
Solyc01g044565.1	0	0	0	0	0	0	0	0	0	0	0	0	0	0	0	0	0	0	0	0	0	0	1	0.0761156	0	0
Solyc01g048590.2	747	71.9727	727	72.4434	547	56.3368	906	78.8853	1506	123.819	650	44.5083	384	34.3763	629	43.4597	410	44.0626	634	68.6328	1317	101.108	1543	117.446	2221	150.531
Solyc01g049650.3	504	48.5599	609	60.685	740	76.2143	402	35.0021	424	34.8601	444	30.4026	332	29.7212	351	24.2517	677	72.7569	682	73.829	489	37.5413	440	33.4909	590	39.988
Solyc01g049680.3	464	44.706	437	43.5458	477	49.1273	806	70.1783	970	79.7508	978	66.9678	604	54.0711	709	48.9871	424	45.5671	410	44.384	860	66.0235	943	71.777	1121	75.9772
Solyc01g049685.1	148	14.2597	118	11.7584	111	11.4321	215	18.72	237	19.4855	233	15.9545	189	16.9196	221	15.2696	116	12.4665	99	10.7171	234	17.9645	294	22.378	310	21.0106
Solyc01g049770.3	161	15.5122	218	21.7231	157	16.1698	88	7.66215	126	10.3594	145	9.92877	62	5.55034	71	4.90562	191	20.5267	209	22.625	110	8.44487	172	13.0919	114	7.72649
Solyc01g049810.3	7	0.674443	13	1.29541	2	0.205985	11	0.957769	25	2.05543	21	1.43796	3	0.268565	9	0.62184	7	0.752287	8	0.866029	13	0.99803	10	0.761156	30	2.03329
Solyc01g049820.2	0	0	0	0	0	0	0	0	0	0	3	0.205423	0	0	2	0.138187	1	0.10747	1	0.108254	0	0	2	0.152231	1	0.0677762
Solyc01g049825.1	1	0.096349	3	0.298941	2	0.205985	0	0	1	0.0822173	1	0.0684743	0	0	1	0.0690933	0	0	1	0.108254	1	0.0767715	0	0	1	0.0677762
Solyc01g049840.1	1	0.096349	2	0.199294	0	0	0	0	1	0.0822173	0	0	0	0	0	0	0	0	0	0	0	0	0	0	0	0
Solyc01g049880.3	15	1.44524	22	2.19223	18	1.85386	134	11.6674	172	14.1414	179	12.2569	66	5.90843	97	6.70205	35	3.76144	61	6.60347	110	8.44487	164	12.483	184	12.4708
Solyc01g049890.3	1585	152.713	1696	169.001	2020	208.044	1610	140.183	1637	134.59	1851	126.746	1561	139.743	1893	130.794	1805	193.983	1953	211.419	1995	153.159	1883	143.326	2295	155.546
Solyc01g049895.1	0	0	0	0	0	0	0	0	0	0	0	0	0	0	0	0	0	0	0	0	0	0	1	0.0761156	0	0
Solyc01g049910.3	31	2.98682	29	2.88976	17	1.75087	36	3.13452	34	2.79539	34	2.32813	16	1.43235	36	2.48736	18	1.93445	22	2.38158	18	1.38189	27	2.05512	35	2.37217
Solyc01g049912.1	1	0.096349	0	0	3	0.308977	0	0	1	0.0822173	0	0	0	0	1	0.0690933	0	0	1	0.108254	1	0.0767715	1	0.0761156	1	0.0677762
Solyc01g049914.1	0	0	0	0	0	0	0	0	0	0	1	0.0684743	0	0	0	0	0	0	0	0	0	0	0	0	0	0
Solyc01g049916.1	0	0	0	0	0	0	0	0	0	0	1	0.0684743	0	0	0	0	0	0	0	0	0	0	0	0	0	0
Solyc01g049918.1	2	0.192698	0	0	0	0	1	0.0870699	2	0.164435	2	0.136949	2	0.179043	0	0	1	0.10747	0	0	1	0.0767715	1	0.0761156	4	0.271105
Solyc01g049920.1	3	0.289047	3	0.298941	1	0.102992	1	0.0870699	3	0.246652	3	0.205423	1	0.0895216	1	0.0690933	2	0.214939	1	0.108254	2	0.153543	2	0.152231	3	0.203329
Solyc01g049925.1	3	0.289047	5	0.498235	5	0.514961	7	0.609489	23	1.891	14	0.95864	3	0.268565	19	1.31277	0	0	0	0	13	0.99803	33	2.51181	13	0.881091
Solyc01g049960.3	597	57.5204	573	57.0978	618	63.6492	541	47.1048	459	37.7377	611	41.8378	488	43.6866	626	43.2524	537	57.7112	561	60.7303	589	45.2184	582	44.2993	578	39.1747
Solyc01g049975.1	24	2.31238	27	2.69047	21	2.16284	37	3.22159	32	2.63095	64	4.38235	46	4.11799	77	5.32018	25	2.68674	19	2.05682	27	2.07283	41	3.12074	44	2.98215
Solyc01g050020.2	3	0.289047	15	1.49471	6	0.617954	14	1.21898	12	0.986608	2	0.136949	5	0.447608	8	0.552746	4	0.429879	18	1.94856	9	0.690944	20	1.52231	18	1.21997
Solyc01g050040.3	39	3.75761	51	5.082	50	5.14961	84	7.31387	80	6.57738	97	6.64201	74	6.6246	116	8.01482	52	5.58842	40	4.33014	106	8.13778	132	10.0473	134	9.08202
Solyc01g050047.1	4	0.385396	3	0.298941	3	0.308977	1	0.0870699	5	0.411087	2	0.136949	0	0	4	0.276373	2	0.214939	0	0	0	0	1	0.0761156	0	0
Solyc01g050050.1	4	0.385396	2	0.199294	2	0.205985	0	0	0	0	2	0.136949	1	0.0895216	1	0.0690933	0	0	0	0	0	0	1	0.0761156	0	0
Solyc01g050070.3	118	11.3692	79	7.87212	114	11.7411	100	8.70699	101	8.30395	120	8.21691	124	11.1007	177	12.2295	96	10.3171	98	10.6089	137	10.5177	112	8.52494	133	9.01424
Solyc01g050075.1	8	0.770792	1	0.099647	0	0	3	0.26121	6	0.493304	11	0.753217	3	0.268565	20	1.38187	7	0.752287	2	0.216507	3	0.230315	6	0.456693	5	0.338881
Solyc01g056260.1	6	0.578094	6	0.597882	4	0.411969	1	0.0870699	7	0.575521	0	0	1	0.0895216	0	0	10	1.0747	1	0.108254	1	0.0767715	3	0.228347	1	0.0677762
Solyc01g056270.2	7	0.674443	1	0.099647	5	0.514961	1	0.0870699	1	0.0822173	0	0	1	0.0895216	1	0.0690933	7	0.752287	5	0.541268	0	0	1	0.0761156	1	0.0677762
Solyc01g056290.2	0	0	0	0	0	0	0	0	0	0	0	0	0	0	0	0	0	0	0	0	0	0	0	0	1	0.0677762
Solyc01g056310.3	17	1.63793	21	2.09259	21	2.16284	1	0.0870699	3	0.246652	4	0.273897	4	0.358087	0	0	8	0.859757	8	0.866029	0	0	1	0.0761156	1	0.0677762
Solyc01g056320.1	1	0.096349	4	0.398588	5	0.514961	0	0	11	0.90439	6	0.410846	4	0.358087	10	0.690933	1	0.10747	3	0.324761	2	0.153543	6	0.456693	4	0.271105
Solyc01g056330.2	1	0.096349	0	0	0	0	0	0	0	0	1	0.0684743	0	0	0	0	1	0.10747	0	0	0	0	0	0	1	0.0677762
Solyc01g056340.3	108	10.4057	118	11.7584	101	10.4022	124	10.7967	149	12.2504	243	16.6393	108	9.66834	176	12.1604	118	12.6814	93	10.0676	147	11.2854	158	12.0263	152	10.302
Solyc01g056470.1	4	0.385396	0	0	1	0.102992	3	0.26121	1	0.0822173	3	0.205423	4	0.358087	6	0.41456	0	0	2	0.216507	10	0.767715	8	0.608925	4	0.271105
Solyc01g056480.2	13	1.25254	13	1.29541	21	2.16284	7	0.609489	7	0.575521	13	0.890166	16	1.43235	22	1.52005	13	1.39711	13	1.4073	21	1.6122	24	1.82677	22	1.49108
Solyc01g056520.3	239	23.0274	274	27.3033	163	16.7877	316	27.5141	349	28.6938	667	45.6723	243	21.7538	442	30.5392	147	15.798	188	20.3517	415	31.8602	332	25.2704	499	33.8203
Solyc01g056570.3	410	39.5031	506	50.4214	356	36.6652	412	35.8728	510	41.9308	861	58.9564	408	36.5248	684	47.2598	427	45.8895	439	47.5233	627	48.1357	562	42.777	850	57.6098
Solyc01g056580.3	0	0	2	0.199294	2	0.205985	0	0	0	0	1	0.0684743	3	0.268565	1	0.0690933	4	0.429879	2	0.216507	0	0	0	0	2	0.135552
Solyc01g056620.3	8	0.770792	10	0.99647	13	1.3389	6	0.522419	12	0.986608	21	1.43796	8	0.716173	25	1.72733	8	0.859757	16	1.73206	17	1.30512	18	1.37008	13	0.881091
Solyc01g056625.1	53	5.1065	54	5.38094	41	4.22268	45	3.91815	72	5.91965	82	5.61489	56	5.01321	74	5.1129	47	5.05107	54	5.84569	52	3.99212	65	4.94751	45	3.04993
Solyc01g056655.1	67	6.45539	51	5.082	55	5.66457	52	4.52764	71	5.83743	96	6.57353	60	5.3713	120	8.2912	99	10.6395	45	4.87141	39	2.99409	124	9.43833	72	4.87989
Solyc01g056670.1	1	0.096349	0	0	0	0	3	0.26121	1	0.0822173	2	0.136949	0	0	1	0.0690933	1	0.10747	0	0	2	0.153543	5	0.380578	2	0.135552
Solyc01g056690.3	333	32.0842	222	22.1216	265	27.2929	206	17.9364	179	14.7169	221	15.1328	129	11.5483	125	8.63666	227	24.3956	205	22.192	202	15.5078	223	16.9738	205	13.8941
Solyc01g056720.3	281	27.0741	246	24.5132	298	30.6917	453	39.4427	493	40.5331	517	35.4012	434	38.8524	471	32.5429	240	25.7927	222	24.0323	582	44.681	520	39.5801	659	44.6645
Solyc01g056725.1	4	0.385396	4	0.398588	7	0.720946	5	0.43535	2	0.164435	6	0.410846	7	0.626651	16	1.10549	8	0.859757	11	1.19079	6	0.460629	9	0.68504	5	0.338881
Solyc01g056730.2	40	3.85396	32	3.18871	39	4.0167	78	6.79145	82	6.74182	97	6.64201	52	4.65512	96	6.63296	36	3.86891	31	3.35586	49	3.7618	111	8.44883	71	4.81211
Solyc01g056770.1	6	0.578094	6	0.597882	4	0.411969	14	1.21898	31	2.54874	17	1.16406	13	1.16378	13	0.898213	12	1.28964	10	1.08254	10	0.767715	17	1.29396	13	0.881091
Solyc01g056780.3	1911	184.123	2555	254.598	2448	252.125	350	30.4745	357	29.3516	384	26.2941	344	30.7954	367	25.3572	2690	289.093	2986	323.245	410	31.4763	474	36.0788	386	26.1616
Solyc01g056790.3	10	0.96349	9	0.896823	6	0.617954	7	0.609489	7	0.575521	11	0.753217	9	0.805695	24	1.65824	7	0.752287	16	1.73206	10	0.767715	13	0.989502	9	0.609986
Solyc01g056810.3	49	4.7211	53	5.28129	57	5.87056	58	5.05005	72	5.91965	124	8.49081	68	6.08747	101	6.97842	51	5.48095	43	4.65491	77	5.91141	88	6.69817	56	3.79547
Solyc01g056850.3	61	5.87729	41	4.08553	56	5.76757	45	3.91815	108	8.87947	76	5.20405	160	14.3235	142	9.81125	45	4.83613	38	4.11364	76	5.83464	101	7.68767	77	5.21877
Solyc01g056875.1	0	0	0	0	0	0	0	0	0	0	0	0	0	0	0	0	0	0	0	0	1	0.0767715	0	0	0	0
Solyc01g056915.1	4	0.385396	6	0.597882	7	0.720946	0	0	0	0	0	0	0	0	2	0.138187	5	0.537348	6	0.649522	1	0.0767715	0	0	0	0
Solyc01g056930.1	13	1.25254	17	1.694	11	1.13291	2	0.17414	7	0.575521	0	0	0	0	1	0.0690933	16	1.71951	14	1.51555	0	0	0	0	1	0.0677762
Solyc01g056940.2	1996	192.313	2991	298.044	2310	237.912	1630	141.924	1794	147.498	1933	132.361	1091	97.6681	1570	108.476	2953	317.358	2806	303.76	1930	148.169	1864	141.879	2060	139.619
Solyc01g056990.3	3	0.289047	3	0.298941	4	0.411969	5	0.43535	5	0.411087	0	0	6	0.53713	0	0	1	0.10747	1	0.108254	3	0.230315	1	0.0761156	7	0.474434
Solyc01g057000.3	3	0.289047	5	0.498235	3	0.308977	1	0.0870699	2	0.164435	1	0.0684743	160	14.3235	758	52.3727	4	0.429879	5	0.541268	8	0.614172	13	0.989502	22	1.49108
Solyc01g057020.3	82	7.90062	96	9.56612	72	7.41544	57	4.96298	42	3.45313	89	6.09421	66	5.90843	102	7.04752	105	11.2843	94	10.1758	84	6.44881	68	5.17586	83	5.62543
Solyc01g057030.1	0	0	0	0	0	0	1	0.0870699	0	0	1	0.0684743	0	0	0	0	1	0.10747	0	0	0	0	1	0.0761156	0	0
Solyc01g057040.3	108	10.4057	113	11.2601	111	11.4321	78	6.79145	83	6.82404	109	7.4637	81	7.25125	120	8.2912	75	8.06022	99	10.7171	87	6.67912	102	7.76379	126	8.53981
Solyc01g057045.1	6	0.578094	31	3.08906	10	1.02992	7	0.609489	5	0.411087	8	0.547794	12	1.07426	10	0.690933	9	0.967227	8	0.866029	5	0.383858	8	0.608925	13	0.881091
Solyc01g057080.1	0	0	0	0	0	0	5	0.43535	2	0.164435	1	0.0684743	0	0	2	0.138187	0	0	0	0	2	0.153543	0	0	0	0
Solyc01g057090.3	106	10.213	99	9.86506	112	11.5351	211	18.3718	205	16.8545	224	15.3382	143	12.8016	150	10.364	98	10.532	95	10.2841	207	15.8917	253	19.2572	266	18.0285
Solyc01g057130.1	0	0	0	0	0	0	0	0	0	0	0	0	0	0	3	0.20728	0	0	1	0.108254	0	0	1	0.0761156	0	0
Solyc01g057150.1	1	0.096349	1	0.099647	0	0	1	0.0870699	1	0.0822173	0	0	3	0.268565	1	0.0690933	2	0.214939	1	0.108254	5	0.383858	1	0.0761156	3	0.203329
Solyc01g057160.1	4	0.385396	5	0.498235	6	0.617954	10	0.870699	2	0.164435	7	0.47932	2	0.179043	7	0.483653	4	0.429879	3	0.324761	3	0.230315	10	0.761156	12	0.813315
Solyc01g057170.3	0	0	0	0	0	0	0	0	3	0.246652	0	0	33	2.95421	46	3.17829	0	0	0	0	0	0	0	0	0	0
Solyc01g057185.1	0	0	2	0.199294	0	0	0	0	0	0	0	0	0	0	0	0	0	0	0	0	0	0	0	0	0	0
Solyc01g057200.3	276	26.5923	335	33.3818	352	36.2533	183	15.9338	132	10.8527	169	11.5722	135	12.0854	235	16.2369	276	29.6616	265	28.6872	139	10.6712	184	14.0053	218	14.7752
Solyc01g057210.3	962	92.6878	836	83.3049	754	77.6562	619	53.8963	563	46.2883	905	61.9692	964	86.2989	882	60.9403	733	78.7752	738	79.8912	856	65.7164	627	47.7245	925	62.693
Solyc01g057260.3	46	4.43206	30	2.98941	56	5.76757	31	2.69917	64	5.26191	50	3.42371	82	7.34077	43	2.97101	196	21.064	81	8.76854	145	11.1319	72	5.48032	129	8.74313
Solyc01g057270.3	5	0.481745	2	0.199294	2	0.205985	6	0.522419	4	0.328869	13	0.890166	12	1.07426	7	0.483653	2	0.214939	9	0.974282	16	1.22834	3	0.228347	19	1.28775
Solyc01g057275.1	3	0.289047	6	0.597882	2	0.205985	8	0.696559	18	1.47991	24	1.64338	13	1.16378	6	0.41456	6	0.644818	1	0.108254	11	0.844487	13	0.989502	21	1.4233
Solyc01g057300.2	0	0	0	0	1	0.102992	0	0	0	0	0	0	0	0	0	0	0	0	0	0	0	0	0	0	0	0
Solyc01g057310.3	52	5.01015	28	2.79012	27	2.78079	23	2.00261	24	1.97322	31	2.1227	16	1.43235	19	1.31277	17	1.82698	25	2.70634	19	1.45866	22	1.67454	18	1.21997
Solyc01g057320.2	11	1.05984	2	0.199294	3	0.308977	3	0.26121	0	0	4	0.273897	1	0.0895216	0	0	0	0	0	0	2	0.153543	6	0.456693	3	0.203329
Solyc01g057330.1	0	0	0	0	0	0	0	0	2	0.164435	1	0.0684743	0	0	0	0	0	0	0	0	5	0.383858	1	0.0761156	3	0.203329
Solyc01g057340.3	84	8.09332	78	7.77247	62	6.38552	109	9.49062	119	9.78386	141	9.65487	128	11.4588	156	10.7786	74	7.95275	85	9.20156	92	7.06298	105	7.99214	117	7.92982
Solyc01g057370.2	0	0	0	0	0	0	0	0	0	0	0	0	0	0	0	0	1	0.10747	0	0	0	0	0	0	0	0
Solyc01g057430.3	0	0	1	0.099647	1	0.102992	12	1.04484	21	1.72656	33	2.25965	8	0.716173	7	0.483653	1	0.10747	5	0.541268	7	0.537401	19	1.4462	27	1.82996
Solyc01g057440.3	8	0.770792	9	0.896823	7	0.720946	2	0.17414	11	0.90439	9	0.616269	13	1.16378	9	0.62184	5	0.537348	6	0.649522	5	0.383858	6	0.456693	3	0.203329
Solyc01g057460.3	62	5.97364	64	6.37741	57	5.87056	178	15.4984	142	11.6749	183	12.5308	87	7.78838	125	8.63666	57	6.12577	53	5.73744	192	14.7401	222	16.8977	173	11.7253
Solyc01g057473.1	14	1.34889	26	2.59082	21	2.16284	14	1.21898	30	2.46652	21	1.43796	12	1.07426	7	0.483653	24	2.57927	13	1.4073	21	1.6122	22	1.67454	21	1.4233
Solyc01g057475.1	0	0	0	0	0	0	0	0	0	0	1	0.0684743	0	0	0	0	0	0	0	0	0	0	0	0	0	0
Solyc01g057477.1	2	0.192698	7	0.697529	8	0.823938	4	0.34828	6	0.493304	13	0.890166	9	0.805695	10	0.690933	5	0.537348	3	0.324761	3	0.230315	3	0.228347	10	0.677762
Solyc01g057490.3	3	0.289047	3	0.298941	0	0	7	0.609489	4	0.328869	1	0.0684743	6	0.53713	4	0.276373	4	0.429879	1	0.108254	0	0	5	0.380578	6	0.406657
Solyc01g057520.3	139	13.3925	86	8.56965	122	12.5651	108	9.40355	125	10.2772	151	10.3396	98	8.77312	131	9.05122	160	17.1951	143	15.4803	132	10.1338	132	10.0473	155	10.5053
Solyc01g057570.3	83	7.99697	79	7.87212	92	9.47529	100	8.70699	131	10.7705	171	11.7091	92	8.23599	145	10.0185	58	6.23324	79	8.55204	138	10.5945	125	9.51445	141	9.55645
Solyc01g057590.2	0	0	0	0	0	0	0	0	0	0	0	0	0	0	0	0	0	0	0	0	0	0	0	0	1	0.0677762
Solyc01g057600.3	2	0.192698	1	0.099647	0	0	1	0.0870699	1	0.0822173	1	0.0684743	0	0	0	0	2	0.214939	1	0.108254	0	0	1	0.0761156	1	0.0677762
Solyc01g057680.3	3	0.289047	6	0.597882	2	0.205985	161	14.0183	206	16.9368	445	30.4711	0	0	33	2.28008	3	0.322409	2	0.216507	160	12.2834	207	15.7559	361	24.4672
Solyc01g057685.1	1	0.096349	1	0.099647	1	0.102992	82	7.13973	154	12.6615	285	19.5152	2	0.179043	12	0.82912	1	0.10747	2	0.216507	72	5.52755	148	11.2651	209	14.1652
Solyc01g057700.1	0	0	0	0	0	0	1	0.0870699	0	0	0	0	0	0	0	0	0	0	0	0	0	0	1	0.0761156	1	0.0677762
Solyc01g057705.1	0	0	0	0	0	0	0	0	0	0	1	0.0684743	0	0	0	0	0	0	0	0	1	0.0767715	0	0	1	0.0677762
Solyc01g057760.3	375	36.1309	446	44.4426	358	36.8712	337	29.3426	483	39.711	649	44.4398	475	42.5228	857	59.213	383	41.1609	409	44.2757	621	47.6751	599	45.5932	729	49.4089
Solyc01g057770.3	57	5.4919	73	7.27423	98	10.0932	2204	191.902	3538	290.885	3240	221.857	574	51.3854	1098	75.8644	67	7.20047	76	8.22727	4328	332.267	4047	308.04	1807	122.472
Solyc01g057777.1	0	0	0	0	0	0	0	0	0	0	1	0.0684743	0	0	0	0	0	0	0	0	0	0	3	0.228347	2	0.135552
Solyc01g057780.3	341	32.855	432	43.0475	287	29.5588	259	22.5511	217	17.8412	321	21.9802	122	10.9216	397	27.43	341	36.6471	372	40.2703	257	19.7303	306	23.2914	247	16.7407
Solyc01g057805.1	2	0.192698	4	0.398588	1	0.102992	0	0	2	0.164435	2	0.136949	0	0	0	0	0	0	0	0	0	0	0	0	0	0
Solyc01g057830.3	4725	455.249	5483	546.365	5955	613.319	1650	143.665	1605	131.959	1675	114.694	1901	170.181	1850	127.823	5520	593.232	5804	628.304	1899	145.789	1954	148.73	1808	122.539
Solyc01g057850.3	145	13.9706	167	16.6411	142	14.6249	180	15.6726	265	21.7876	323	22.1172	173	15.4872	261	18.0334	143	15.3682	133	14.3977	241	18.5019	281	21.3885	268	18.164
Solyc01g057856.1	0	0	0	0	0	0	0	0	0	0	0	0	0	0	1	0.0690933	0	0	0	0	0	0	0	0	0	0
Solyc01g057858.1	1	0.096349	2	0.199294	1	0.102992	0	0	1	0.0822173	0	0	0	0	0	0	0	0	0	0	0	0	0	0	0	0
Solyc01g057900.3	321	30.928	283	28.2001	271	27.9109	368	32.0417	496	40.7798	678	46.4256	523	46.8198	925	63.9113	252	27.0823	213	23.058	511	39.2302	496	37.7533	594	40.2591
Solyc01g057910.3	12	1.15619	25	2.49118	15	1.54488	59	5.13712	70	5.75521	87	5.95726	12	1.07426	22	1.52005	7	0.752287	8	0.866029	77	5.91141	48	3.65355	68	4.60878
Solyc01g057960.2	1	0.096349	0	0	0	0	0	0	0	0	2	0.136949	0	0	2	0.138187	0	0	0	0	2	0.153543	1	0.0761156	1	0.0677762
Solyc01g058010.3	85	8.18967	106	10.5626	78	8.0334	134	11.6674	206	16.9368	288	19.7206	158	14.1444	169	11.6768	56	6.0183	97	10.5006	294	22.5708	281	21.3885	179	12.1319
Solyc01g058020.3	43	4.14301	33	3.28835	33	3.39874	110	9.57769	164	13.4836	135	9.24403	51	4.5656	64	4.42197	37	3.97638	34	3.68062	148	11.3622	132	10.0473	83	5.62543
Solyc01g058030.2	21	2.02333	6	0.597882	15	1.54488	5	0.43535	3	0.246652	7	0.47932	39	3.49134	18	1.24368	5	0.537348	9	0.974282	6	0.460629	5	0.380578	8	0.54221
Solyc01g058060.1	0	0	0	0	0	0	0	0	0	0	0	0	0	0	0	0	1	0.10747	1	0.108254	0	0	1	0.0761156	0	0
Solyc01g058070.1	0	0	0	0	0	0	0	0	0	0	0	0	0	0	0	0	1	0.10747	2	0.216507	0	0	0	0	0	0
Solyc01g058100.2	1	0.096349	0	0	0	0	0	0	0	0	0	0	8	0.716173	2	0.138187	2	0.214939	1	0.108254	0	0	1	0.0761156	0	0
Solyc01g058140.3	461	44.4169	526	52.4143	601	61.8983	612	53.2868	692	56.8944	920	62.9963	680	60.8747	817	56.4492	491	52.7676	476	51.5287	732	56.1968	771	58.6851	959	64.9974
Solyc01g058160.3	8	0.770792	15	1.49471	9	0.92693	6	0.522419	9	0.739956	4	0.273897	9	0.805695	7	0.483653	25	2.68674	35	3.78888	5	0.383858	14	1.06562	14	0.948867
Solyc01g058170.3	11	1.05984	16	1.59435	22	2.26583	4	0.34828	10	0.822173	10	0.684743	16	1.43235	16	1.10549	36	3.86891	26	2.81459	9	0.690944	16	1.21785	31	2.10106
Solyc01g058175.1	0	0	0	0	0	0	0	0	0	0	0	0	0	0	0	0	1	0.10747	0	0	0	0	0	0	0	0
Solyc01g058190.3	305	29.3865	486	48.4285	419	43.1538	348	30.3003	331	27.2139	353	24.1714	245	21.9328	578	39.9359	478	51.3705	585	63.3284	369	28.3287	391	29.7612	481	32.6004
Solyc01g058200.3	199	19.1735	301	29.9938	256	26.366	224	19.5037	252	20.7188	213	14.585	147	13.1597	364	25.15	264	28.372	394	42.6519	248	19.0393	235	17.8872	297	20.1295
Solyc01g058210.2	0	0	1	0.099647	0	0	1	0.0870699	3	0.246652	2	0.136949	0	0	1	0.0690933	1	0.10747	0	0	0	0	0	0	1	0.0677762
Solyc01g058230.1	1	0.096349	0	0	0	0	0	0	0	0	0	0	0	0	0	0	0	0	0	0	0	0	0	0	0	0
Solyc01g058250.2	0	0	0	0	0	0	0	0	12	0.986608	5	0.342371	2	0.179043	19	1.31277	0	0	1	0.108254	10	0.767715	0	0	11	0.745539
Solyc01g058260.3	727	70.0458	523	52.1154	491	50.5692	757	65.9119	1001	82.2995	1136	77.7868	1258	112.618	1045	72.2025	473	50.8331	459	49.6884	947	72.7026	889	67.6667	788	53.4077
Solyc01g058270.3	232	22.353	221	22.022	241	24.8211	317	27.6012	271	22.2809	279	19.1043	243	21.7538	402	27.7755	246	26.4375	233	25.2231	237	18.1949	269	20.4751	265	17.9607
Solyc01g058280.3	380	36.6126	364	36.2715	315	32.4426	480	41.7936	414	34.038	496	33.9632	384	34.3763	561	38.7613	349	37.5069	345	37.3475	438	33.6259	509	38.7428	489	33.1426
Solyc01g058320.3	142	13.6816	50	4.98235	47	4.84064	70	6.09489	83	6.82404	54	3.69761	96	8.59408	70	4.83653	52	5.58842	68	7.36125	152	11.6693	77	5.8609	80	5.4221
Solyc01g058323.1	0	0	0	0	0	0	0	0	0	0	0	0	0	0	0	0	0	0	0	0	1	0.0767715	0	0	0	0
Solyc01g058350.1	33	3.17952	35	3.48765	30	3.08977	15	1.30605	10	0.822173	17	1.16406	7	0.626651	14	0.967306	22	2.36433	15	1.6238	15	1.15157	10	0.761156	24	1.62663
Solyc01g058360.1	0	0	0	0	1	0.102992	0	0	0	0	0	0	0	0	0	0	0	0	0	0	0	0	1	0.0761156	0	0
Solyc01g058390.3	283	27.2668	332	33.0828	278	28.6318	707	61.5584	675	55.4967	749	51.2872	286	25.6032	301	20.7971	269	28.9093	211	22.8415	638	48.9802	813	61.882	711	48.1889
Solyc01g058410.1	0	0	2	0.199294	0	0	1	0.0870699	0	0	0	0	0	0	0	0	0	0	0	0	0	0	0	0	0	0
Solyc01g058450.3	215	20.715	235	23.4171	215	22.1433	179	15.5855	210	17.2656	313	21.4324	182	16.2929	277	19.1388	190	20.4192	198	21.4342	284	21.8031	307	23.3675	309	20.9429
Solyc01g058470.1	48	4.62475	35	3.48765	38	3.91371	63	5.4854	69	5.67299	84	5.75184	44	3.93895	61	4.21469	34	3.65397	29	3.13935	87	6.67912	83	6.31759	49	3.32104
Solyc01g058500.3	1403	135.178	1629	162.325	1258	129.564	1387	120.766	3520	289.405	918	62.8594	429	38.4048	1572	108.615	696	74.7989	1463	158.375	2450	188.09	2016	153.449	4509	305.603
Solyc01g058520.3	16	1.54158	18	1.79365	13	1.3389	5	0.43535	10	0.822173	21	1.43796	11	0.984738	7	0.483653	19	2.04192	9	0.974282	8	0.614172	7	0.532809	7	0.474434
Solyc01g058530.3	32	3.08317	48	4.78306	54	5.56158	39	3.39573	29	2.3843	42	2.87592	36	3.22278	71	4.90562	59	6.34071	38	4.11364	33	2.53346	37	2.81628	33	2.23662
Solyc01g058540.3	0	0	0	0	2	0.205985	0	0	1	0.0822173	0	0	1	0.0895216	1	0.0690933	1	0.10747	2	0.216507	2	0.153543	0	0	2	0.135552
Solyc01g058595.1	0	0	0	0	0	0	0	0	0	0	1	0.0684743	0	0	0	0	0	0	0	0	0	0	0	0	0	0
Solyc01g058650.2	0	0	2	0.199294	0	0	0	0	0	0	0	0	0	0	0	0	0	0	0	0	0	0	1	0.0761156	0	0
Solyc01g058660.1	4	0.385396	1	0.099647	6	0.617954	0	0	1	0.0822173	1	0.0684743	0	0	2	0.138187	0	0	1	0.108254	1	0.0767715	0	0	0	0
Solyc01g058670.3	351	33.8185	251	25.0114	297	30.5887	258	22.464	319	26.2273	340	23.2813	577	51.654	379	26.1864	320	34.3903	271	29.3367	335	25.7185	366	27.8583	382	25.8905
Solyc01g058720.3	454	43.7425	421	41.9514	207	21.3194	623	54.2446	403	33.1336	350	23.966	307	27.4831	105	7.2548	245	26.3301	280	30.311	753	57.809	542	41.2546	409	27.7205
Solyc01g058730.3	464	44.706	385	38.3641	378	38.9311	487	42.403	635	52.208	655	44.8507	382	34.1973	680	46.9834	371	39.8712	376	40.7034	570	43.7598	580	44.147	573	38.8358
Solyc01g058733.1	123	11.8509	96	9.56612	128	13.183	155	13.4958	161	13.237	165	11.2983	82	7.34077	190	13.1277	83	8.91998	101	10.9336	121	9.28935	153	11.6457	193	13.0808
Solyc01g058735.1	22	2.11968	20	1.99294	37	3.81071	27	2.35089	21	1.72656	61	4.17693	30	2.68565	63	4.35288	25	2.68674	27	2.92285	40	3.07086	38	2.89239	66	4.47323
Solyc01g059760.2	2	0.192698	0	0	0	0	0	0	0	0	1	0.0684743	0	0	0	0	0	0	1	0.108254	0	0	0	0	1	0.0677762
Solyc01g059800.1	0	0	0	0	0	0	0	0	1	0.0822173	0	0	0	0	0	0	0	0	0	0	0	0	0	0	0	0
Solyc01g059830.3	247	23.7982	224	22.3209	252	25.954	358	31.171	441	36.2578	449	30.745	309	27.6622	341	23.5608	198	21.279	221	23.924	414	31.7834	501	38.1339	512	34.7014
Solyc01g059850.3	0	0	0	0	0	0	0	0	0	0	0	0	0	0	0	0	0	0	0	0	1	0.0767715	0	0	0	0
Solyc01g059860.3	475	45.7658	438	43.6454	448	46.1405	339	29.5167	394	32.3936	521	35.6751	411	36.7934	537	37.1031	427	45.8895	425	46.0078	451	34.624	441	33.567	480	32.5326
Solyc01g059870.3	1305	125.736	937	93.3693	1006	103.61	528	45.9729	434	35.6823	607	41.5639	487	43.597	672	46.4307	995	106.932	831	89.9587	601	46.1397	529	40.2651	647	43.8512
Solyc01g059880.3	487	46.922	434	43.2468	448	46.1405	538	46.8436	548	45.0551	758	51.9035	724	64.8137	1186	81.9447	398	42.7729	396	42.8684	696	53.433	519	39.504	680	46.0878
Solyc01g059900.3	1	0.096349	3	0.298941	7	0.720946	0	0	0	0	0	0	0	0	0	0	2	0.214939	2	0.216507	0	0	0	0	0	0
Solyc01g059920.3	71	6.84078	37	3.68694	42	4.32567	37	3.22159	36	2.95982	29	1.98575	20	1.79043	36	2.48736	60	6.44818	37	4.00538	41	3.14763	42	3.19685	32	2.16884
Solyc01g059930.3	1403	135.178	1319	131.434	1266	130.388	3107	270.526	2460	202.255	2432	166.529	2947	263.82	3563	246.179	1061	114.025	1190	128.822	3320	254.881	2783	211.83	3455	234.167
Solyc01g059950.1	4	0.385396	0	0	3	0.308977	3	0.26121	3	0.246652	0	0	15	1.34282	38	2.62555	4	0.429879	4	0.433014	0	0	5	0.380578	2	0.135552
Solyc01g059965.1	12	1.15619	7	0.697529	7	0.720946	450	39.1815	626	51.468	242	16.5708	1	0.0895216	0	0	5	0.537348	11	1.19079	195	14.9704	163	12.4068	50	3.38881
Solyc01g060020.3	0	0	0	0	0	0	11	0.957769	15	1.23326	5	0.342371	0	0	0	0	0	0	0	0	3	0.230315	9	0.68504	2	0.135552
Solyc01g060030.3	408	39.3104	386	38.4638	445	45.8316	450	39.1815	483	39.711	482	33.0046	497	44.4923	449	31.0229	444	47.7165	445	48.1729	589	45.2184	631	48.0289	593	40.1913
Solyc01g060040.3	189	18.21	214	21.3245	154	15.8608	203	17.6752	258	21.2121	353	24.1714	223	19.9633	322	22.248	152	16.3354	139	15.0473	252	19.3464	305	23.2152	273	18.5029
Solyc01g060070.3	77	7.41888	52	5.18165	39	4.0167	90	7.83629	57	4.68639	100	6.84743	188	16.8301	212	14.6478	23	2.4718	42	4.54665	68	5.22046	70	5.32809	118	7.9976
Solyc01g060080.3	274	26.3996	250	24.9118	247	25.4391	401	34.915	407	33.4624	512	35.0588	249	22.2909	344	23.7681	167	17.9474	203	21.9755	383	29.4035	450	34.252	460	31.1771
Solyc01g060085.1	265	25.5325	356	35.4743	311	32.0306	277	24.1184	419	34.4491	190	13.0101	127	11.3692	191	13.1968	187	20.0968	265	28.6872	410	31.4763	411	31.2835	467	31.6515
Solyc01g060130.3	106	10.213	82	8.17106	100	10.2992	191	16.6304	212	17.4301	185	12.6677	179	16.0244	189	13.0586	73	7.84528	98	10.6089	236	18.1181	181	13.7769	221	14.9785
Solyc01g060140.3	811	78.1391	791	78.8208	790	81.3639	833	72.5292	1021	83.9439	1218	83.4017	1247	111.633	1097	75.7954	712	76.5184	740	80.1077	1038	79.6888	919	69.9502	1212	82.1448
Solyc01g060160.1	0	0	1	0.099647	0	0	0	0	5	0.411087	1	0.0684743	1	0.0895216	1	0.0690933	0	0	0	0	4	0.307086	3	0.228347	0	0
Solyc01g060180.3	1723	166.009	1684	167.806	1454	149.751	1249	108.75	1238	101.785	1406	96.2748	927	82.9866	773	53.4091	1324	142.29	1269	137.374	1368	105.023	1285	97.8085	1139	77.1971
Solyc01g060185.1	0	0	0	0	0	0	0	0	1	0.0822173	0	0	0	0	1	0.0690933	1	0.10747	0	0	0	0	0	0	0	0
Solyc01g060200.2	0	0	0	0	2	0.205985	1	0.0870699	1	0.0822173	3	0.205423	1	0.0895216	2	0.138187	0	0	0	0	4	0.307086	0	0	2	0.135552
Solyc01g060205.1	7	0.674443	5	0.498235	12	1.23591	12	1.04484	20	1.64435	16	1.09559	10	0.895216	6	0.41456	9	0.967227	5	0.541268	9	0.690944	20	1.52231	9	0.609986
Solyc01g060210.3	3	0.289047	3	0.298941	8	0.823938	2	0.17414	6	0.493304	7	0.47932	9	0.805695	20	1.38187	3	0.322409	4	0.433014	3	0.230315	22	1.67454	4	0.271105
Solyc01g060215.1	3	0.289047	1	0.099647	2	0.205985	0	0	2	0.164435	4	0.273897	0	0	2	0.138187	2	0.214939	0	0	3	0.230315	2	0.152231	0	0
Solyc01g060240.3	111	10.6947	58	5.77953	88	9.06332	94	8.18457	125	10.2772	75	5.13557	59	5.28178	55	3.80013	81	8.70504	58	6.27871	67	5.14369	101	7.68767	90	6.09986
Solyc01g060245.1	56	5.39555	33	3.28835	22	2.26583	45	3.91815	44	3.61756	57	3.90303	39	3.49134	60	4.1456	36	3.86891	23	2.48983	42	3.2244	47	3.57743	59	3.9988
Solyc01g060260.3	15	1.44524	43	4.28482	5	0.514961	44	3.83108	49	4.02865	18	1.23254	16	1.43235	13	0.898213	5	0.537348	7	0.757775	20	1.53543	5	0.380578	8	0.54221
Solyc01g060270.1	0	0	2	0.199294	0	0	0	0	5	0.411087	1	0.0684743	0	0	0	0	0	0	0	0	0	0	0	0	0	0
Solyc01g060280.3	157	15.1268	188	18.7336	116	11.9471	234	20.3744	212	17.4301	328	22.4596	190	17.0091	382	26.3936	107	11.4993	125	13.5317	198	15.2008	243	18.4961	264	17.8929
Solyc01g060350.1	0	0	1	0.099647	0	0	9	0.783629	0	0	0	0	0	0	0	0	0	0	0	0	0	0	0	0	0	0
Solyc01g060410.3	0	0	0	0	0	0	0	0	1	0.0822173	0	0	0	0	0	0	0	0	0	0	0	0	0	0	0	0
Solyc01g060415.1	9	0.867141	8	0.797176	8	0.823938	11	0.957769	15	1.23326	7	0.47932	1	0.0895216	1	0.0690933	9	0.967227	9	0.974282	10	0.767715	6	0.456693	5	0.338881
Solyc01g060420.2	3	0.289047	0	0	0	0	1	0.0870699	0	0	0	0	2	0.179043	0	0	0	0	1	0.108254	0	0	0	0	0	0
Solyc01g060430.1	0	0	0	0	0	0	0	0	0	0	0	0	0	0	1	0.0690933	0	0	0	0	0	0	0	0	0	0
Solyc01g060450.3	1	0.096349	1	0.099647	0	0	0	0	1	0.0822173	1	0.0684743	6	0.53713	2	0.138187	0	0	3	0.324761	2	0.153543	6	0.456693	0	0
Solyc01g060455.1	0	0	0	0	2	0.205985	0	0	0	0	1	0.0684743	1	0.0895216	0	0	0	0	0	0	0	0	0	0	0	0
Solyc01g060470.3	1080	104.057	1208	120.374	1030	106.082	1178	102.568	1290	106.06	1598	109.422	1114	99.7271	1838	126.993	982	105.535	1057	114.424	1520	116.693	1559	118.664	1676	113.593
Solyc01g060490.3	0	0	0	0	0	0	0	0	0	0	1	0.0684743	0	0	0	0	0	0	0	0	0	0	0	0	0	0
Solyc01g065490.3	62	5.97364	39	3.88623	37	3.81071	43	3.74401	25	2.05543	44	3.01287	85	7.60934	139	9.60397	35	3.76144	42	4.54665	39	2.99409	50	3.80578	55	3.72769
Solyc01g065495.1	64	6.16634	52	5.18165	46	4.73764	65	5.65954	98	8.0573	93	6.36811	132	11.8169	219	15.1314	46	4.9436	60	6.49522	55	4.22243	58	4.4147	74	5.01544
Solyc01g065500.3	18	1.73428	17	1.694	12	1.23591	35	3.04745	33	2.71317	58	3.97151	65	5.81891	43	2.97101	7	0.752287	10	1.08254	51	3.91535	35	2.66405	33	2.23662
Solyc01g065505.1	0	0	0	0	0	0	0	0	0	0	0	0	0	0	0	0	0	0	2	0.216507	0	0	0	0	0	0
Solyc01g065510.2	17	1.63793	25	2.49118	15	1.54488	46	4.00522	84	6.90625	90	6.16269	61	5.46082	10	0.690933	11	1.18217	20	2.16507	102	7.8307	65	4.94751	48	3.25326
Solyc01g065530.3	114	10.9838	174	17.3386	141	14.5219	1506	131.127	2717	223.384	2631	180.156	568	50.8483	442	30.5392	128	13.7561	137	14.8307	3490	267.933	4229	321.893	2159	146.329
Solyc01g065540.3	202	19.4625	259	25.8086	233	23.9972	1688	146.974	2887	237.361	2846	194.878	748	66.9622	601	41.5251	236	25.3628	247	26.7386	3737	286.895	4156	316.336	2435	165.035
Solyc01g065550.3	120	11.5619	128	12.7548	116	11.9471	170	14.8019	161	13.237	193	13.2155	166	14.8606	239	16.5133	112	12.0366	121	13.0987	224	17.1968	164	12.483	226	15.3174
Solyc01g065560.3	125	12.0436	139	13.8509	146	15.0369	206	17.9364	194	15.9502	219	14.9959	166	14.8606	255	17.6188	130	13.9711	111	12.0162	266	20.4212	270	20.5512	280	18.9773
Solyc01g065570.2	1	0.096349	3	0.298941	2	0.205985	14	1.21898	13	1.06883	14	0.95864	4	0.358087	11	0.760026	5	0.537348	8	0.866029	13	0.99803	11	0.837271	13	0.881091
Solyc01g065577.1	0	0	3	0.298941	2	0.205985	1	0.0870699	2	0.164435	1	0.0684743	2	0.179043	1	0.0690933	2	0.214939	0	0	0	0	4	0.304462	0	0
Solyc01g065580.3	167	16.0903	225	22.4206	147	15.1399	335	29.1684	375	30.8315	477	32.6622	195	17.4567	464	32.0593	222	23.8583	217	23.491	399	30.6318	471	35.8504	504	34.1592
Solyc01g065590.1	0	0	0	0	0	0	1	0.0870699	0	0	0	0	0	0	0	0	0	0	0	0	4	0.307086	5	0.380578	4	0.271105
Solyc01g065610.1	1	0.096349	0	0	1	0.102992	0	0	0	0	0	0	0	0	0	0	0	0	0	0	0	0	0	0	0	0
Solyc01g065620.1	0	0	0	0	0	0	0	0	0	0	0	0	0	0	0	0	1	0.10747	0	0	0	0	0	0	0	0
Solyc01g065630.1	0	0	1	0.099647	0	0	0	0	0	0	0	0	0	0	0	0	1	0.10747	1	0.108254	2	0.153543	0	0	0	0
Solyc01g065640.2	0	0	1	0.099647	0	0	1	0.0870699	0	0	0	0	0	0	1	0.0690933	1	0.10747	0	0	0	0	2	0.152231	0	0
Solyc01g065680.2	9	0.867141	1	0.099647	5	0.514961	9	0.783629	6	0.493304	10	0.684743	3	0.268565	0	0	8	0.859757	4	0.433014	1	0.0767715	6	0.456693	3	0.203329
Solyc01g065690.3	158	15.2231	104	10.3633	92	9.47529	51	4.44057	43	3.53534	90	6.16269	239	21.3957	159	10.9858	139	14.9383	121	13.0987	90	6.90944	53	4.03413	117	7.92982
Solyc01g065700.3	134	12.9108	32	3.18871	67	6.90048	16	1.39312	34	2.79539	23	1.57491	244	21.8433	25	1.72733	180	19.3445	103	11.1501	52	3.99212	63	4.79528	56	3.79547
Solyc01g065710.3	44	4.23936	28	2.79012	51	5.2526	17	1.48019	28	2.30208	20	1.36949	33	2.95421	39	2.69464	28	3.00915	29	3.13935	41	3.14763	57	4.33859	50	3.38881
Solyc01g065720.3	196	18.8844	217	21.6234	171	17.6117	341	29.6908	350	28.7761	495	33.8948	345	30.885	527	36.4122	196	21.064	194	21.0012	373	28.6358	368	28.0105	439	29.7538
Solyc01g065740.3	7	0.674443	2	0.199294	5	0.514961	11	0.957769	5	0.411087	4	0.273897	9	0.805695	20	1.38187	5	0.537348	6	0.649522	8	0.614172	11	0.837271	7	0.474434
Solyc01g065760.1	0	0	2	0.199294	0	0	0	0	0	0	0	0	0	0	0	0	0	0	0	0	0	0	0	0	0	0
Solyc01g065770.2	2	0.192698	5	0.498235	5	0.514961	0	0	0	0	4	0.273897	7	0.626651	0	0	0	0	0	0	0	0	1	0.0761156	1	0.0677762
Solyc01g065780.1	1	0.096349	5	0.498235	2	0.205985	0	0	0	0	0	0	0	0	2	0.138187	0	0	0	0	1	0.0767715	0	0	1	0.0677762
Solyc01g065790.1	0	0	0	0	0	0	0	0	0	0	3	0.205423	2	0.179043	1	0.0690933	0	0	1	0.108254	0	0	1	0.0761156	0	0
Solyc01g065795.1	1	0.096349	0	0	0	0	0	0	0	0	0	0	0	0	5	0.345467	0	0	1	0.108254	3	0.230315	0	0	1	0.0677762
Solyc01g065800.1	0	0	0	0	0	0	0	0	1	0.0822173	2	0.136949	2	0.179043	2	0.138187	0	0	0	0	0	0	1	0.0761156	2	0.135552
Solyc01g065810.2	0	0	0	0	0	0	0	0	0	0	3	0.205423	0	0	2	0.138187	0	0	1	0.108254	0	0	0	0	0	0
Solyc01g065820.1	2	0.192698	6	0.597882	1	0.102992	1	0.0870699	2	0.164435	2	0.136949	3	0.268565	3	0.20728	3	0.322409	3	0.324761	3	0.230315	0	0	1	0.0677762
Solyc01g065840.3	129	12.429	185	18.4347	167	17.1997	173	15.0631	221	18.17	232	15.886	171	15.3082	290	20.0371	130	13.9711	127	13.7482	142	10.9016	177	13.4725	195	13.2164
Solyc01g065960.2	0	0	0	0	0	0	0	0	0	0	0	0	2	0.179043	0	0	0	0	0	0	0	0	0	0	0	0
Solyc01g065980.3	187	18.0173	188	18.7336	212	21.8344	109	9.49062	123	10.1127	195	13.3525	263	23.5442	579	40.005	225	24.1807	203	21.9755	189	14.5098	176	13.3963	243	16.4696
Solyc01g065985.1	0	0	0	0	0	0	0	0	0	0	1	0.0684743	0	0	0	0	0	0	0	0	0	0	0	0	0	0
Solyc01g066000.1	0	0	0	0	0	0	2	0.17414	0	0	0	0	0	0	0	0	0	0	0	0	0	0	0	0	0	0
Solyc01g066010.1	0	0	3	0.298941	0	0	1	0.0870699	1	0.0822173	2	0.136949	2	0.179043	0	0	0	0	0	0	1	0.0767715	4	0.304462	0	0
Solyc01g066020.2	0	0	0	0	1	0.102992	0	0	0	0	0	0	0	0	0	0	0	0	0	0	0	0	0	0	0	0
Solyc01g066040.2	1	0.096349	1	0.099647	1	0.102992	20	1.7414	7	0.575521	3	0.205423	1	0.0895216	3	0.20728	0	0	2	0.216507	10	0.767715	4	0.304462	8	0.54221
Solyc01g066050.3	431	41.5264	344	34.2786	385	39.652	636	55.3765	651	53.5235	804	55.0533	1021	91.4016	1286	88.854	436	46.8568	433	46.8738	786	60.3424	761	57.924	894	60.592
Solyc01g066060.3	40	3.85396	36	3.58729	40	4.11969	70	6.09489	90	7.39956	104	7.12133	76	6.80364	162	11.1931	41	4.40626	68	7.36125	130	9.9803	101	7.68767	142	9.62423
Solyc01g066070.3	0	0	0	0	0	0	0	0	0	0	0	0	0	0	0	0	0	0	1	0.108254	0	0	0	0	0	0
Solyc01g066080.2	0	0	0	0	0	0	0	0	0	0	0	0	0	0	1	0.0690933	0	0	0	0	0	0	0	0	0	0
Solyc01g066100.2	0	0	0	0	0	0	1	0.0870699	1	0.0822173	1	0.0684743	0	0	0	0	0	0	0	0	0	0	1	0.0761156	0	0
Solyc01g066150.1	0	0	1	0.099647	0	0	0	0	0	0	0	0	0	0	0	0	0	0	0	0	0	0	0	0	0	0
Solyc01g066160.1	0	0	0	0	0	0	1	0.0870699	2	0.164435	0	0	1	0.0895216	0	0	0	0	0	0	0	0	0	0	0	0
Solyc01g066190.1	0	0	0	0	1	0.102992	5	0.43535	7	0.575521	3	0.205423	4	0.358087	0	0	0	0	0	0	2	0.153543	0	0	5	0.338881
Solyc01g066200.1	10	0.96349	12	1.19576	7	0.720946	49	4.26643	71	5.83743	45	3.08134	21	1.87995	14	0.967306	8	0.859757	5	0.541268	55	4.22243	57	4.33859	51	3.45659
Solyc01g066260.2	72	6.93713	77	7.67282	81	8.34237	187	16.2821	286	23.5142	233	15.9545	52	4.65512	39	2.69464	131	14.0785	67	7.25299	423	32.4744	446	33.9475	563	38.158
Solyc01g066270.3	16	1.54158	9	0.896823	12	1.23591	15	1.30605	27	2.21987	20	1.36949	4	0.358087	10	0.690933	17	1.82698	4	0.433014	30	2.30315	32	2.4357	57	3.86325
Solyc01g066290.2	113	10.8874	59	5.87918	68	7.00347	131	11.4062	182	14.9636	129	8.83318	83	7.4303	42	2.90192	119	12.7889	54	5.84569	187	14.3563	287	21.8452	345	23.3828
Solyc01g066310.3	615	59.2547	614	61.1833	615	63.3402	956	83.2388	1191	97.9208	1606	109.97	700	62.6651	1229	84.9157	541	58.1411	562	60.8385	1064	81.6849	1338	101.843	1479	100.241
Solyc01g066340.3	17	1.63793	13	1.29541	17	1.75087	118	10.2742	121	9.94829	125	8.55929	60	5.3713	72	4.97472	13	1.39711	17	1.84031	234	17.9645	236	17.9633	92	6.23541
Solyc01g066430.3	310	29.8682	130	12.9541	104	10.7112	5251	457.204	6188	508.761	5195	355.724	111	9.9369	129	8.91304	65	6.98553	78	8.44378	7106	545.538	6550	498.557	6724	455.727
Solyc01g066440.3	70	6.74443	38	3.78659	69	7.10647	104	9.05527	102	8.38617	100	6.84743	17	1.52187	31	2.14189	78	8.38263	56	6.0622	104	7.98424	98	7.45933	106	7.18428
Solyc01g066450.3	1	0.096349	0	0	4	0.411969	16	1.39312	18	1.47991	20	1.36949	1	0.0895216	7	0.483653	5	0.537348	1	0.108254	7	0.537401	9	0.68504	10	0.677762
Solyc01g066453.1	0	0	0	0	0	0	1	0.0870699	0	0	1	0.0684743	0	0	0	0	0	0	0	0	0	0	0	0	1	0.0677762
Solyc01g066457.1	2	0.192698	0	0	0	0	0	0	4	0.328869	0	0	6	0.53713	0	0	2	0.214939	0	0	9	0.690944	0	0	3	0.203329
Solyc01g066480.3	305	29.3865	240	23.9153	279	28.7348	358	31.171	371	30.5026	373	25.5409	275	24.6184	435	30.0556	235	25.2554	197	21.326	267	20.498	333	25.3465	313	21.214
Solyc01g066490.2	11	1.05984	3	0.298941	6	0.617954	3	0.26121	6	0.493304	1	0.0684743	0	0	2	0.138187	2	0.214939	0	0	2	0.153543	5	0.380578	7	0.474434
Solyc01g066500.1	0	0	0	0	0	0	0	0	0	0	1	0.0684743	0	0	0	0	0	0	0	0	0	0	2	0.152231	0	0
Solyc01g066510.2	0	0	0	0	3	0.308977	1	0.0870699	2	0.164435	0	0	0	0	2	0.138187	1	0.10747	0	0	0	0	0	0	0	0
Solyc01g066515.1	0	0	1	0.099647	1	0.102992	0	0	0	0	0	0	0	0	0	0	1	0.10747	0	0	0	0	0	0	0	0
Solyc01g066520.3	116	11.1765	87	8.66929	97	9.99025	176	15.3243	237	19.4855	268	18.3511	150	13.4282	274	18.9316	75	8.06022	105	11.3666	251	19.2697	216	16.441	254	17.2152
Solyc01g066525.1	9	0.867141	5	0.498235	3	0.308977	1	0.0870699	5	0.411087	6	0.410846	4	0.358087	10	0.690933	3	0.322409	6	0.649522	4	0.307086	10	0.761156	6	0.406657
Solyc01g066560.3	2	0.192698	5	0.498235	2	0.205985	2	0.17414	3	0.246652	12	0.821691	2	0.179043	11	0.760026	4	0.429879	2	0.216507	2	0.153543	5	0.380578	4	0.271105
Solyc01g066570.3	5	0.481745	0	0	1	0.102992	62	5.39833	61	5.01526	67	4.58778	32	2.86469	34	2.34917	1	0.10747	4	0.433014	60	4.60629	44	3.34909	114	7.72649
Solyc01g066590.3	409	39.4068	305	30.3923	395	40.6819	471	41.0099	518	42.5886	472	32.3199	370	33.123	306	21.1425	381	40.9459	341	36.9145	430	33.0118	444	33.7953	516	34.9725
Solyc01g066600.3	3	0.289047	7	0.697529	4	0.411969	6	0.522419	2	0.164435	19	1.30101	1	0.0895216	0	0	2	0.214939	1	0.108254	0	0	1	0.0761156	3	0.203329
Solyc01g066610.3	16	1.54158	23	2.29188	6	0.617954	4	0.34828	17	1.39769	22	1.50643	0	0	1	0.0690933	10	1.0747	7	0.757775	12	0.921258	7	0.532809	10	0.677762
Solyc01g066613.1	203	19.5589	159	15.8439	149	15.3458	106	9.22941	110	9.0439	149	10.2027	4	0.358087	6	0.41456	4	0.429879	5	0.541268	0	0	1	0.0761156	0	0
Solyc01g066620.3	5	0.481745	1	0.099647	1	0.102992	8	0.696559	9	0.739956	15	1.02711	3	0.268565	9	0.62184	5	0.537348	9	0.974282	8	0.614172	4	0.304462	17	1.1522
Solyc01g066640.2	6	0.578094	5	0.498235	12	1.23591	7	0.609489	5	0.411087	10	0.684743	3	0.268565	3	0.20728	10	1.0747	3	0.324761	6	0.460629	11	0.837271	7	0.474434
Solyc01g066680.3	357	34.3966	132	13.1534	338	34.8114	239	20.8097	113	9.29056	208	14.2427	281	25.1556	127	8.77485	396	42.558	92	9.95933	288	22.1102	256	19.4856	247	16.7407
Solyc01g066690.3	376	36.2272	366	36.4708	338	34.8114	308	26.8175	317	26.0629	402	27.5267	264	23.6337	417	28.8119	405	43.5252	388	42.0024	401	30.7854	364	27.7061	380	25.755
Solyc01g066700.3	25	2.40873	11	1.09612	25	2.57481	52	4.52764	36	2.95982	30	2.05423	9	0.805695	14	0.967306	5	0.537348	13	1.4073	26	1.99606	25	1.90289	42	2.8466
Solyc01g066710.3	4	0.385396	10	0.99647	7	0.720946	12	1.04484	10	0.822173	9	0.616269	3	0.268565	14	0.967306	9	0.967227	5	0.541268	18	1.38189	14	1.06562	20	1.35552
Solyc01g066720.3	254	24.4727	277	27.6022	212	21.8344	492	42.8384	476	39.1354	497	34.0317	355	31.7802	456	31.5065	210	22.5686	221	23.924	568	43.6062	550	41.8636	583	39.5135
Solyc01g066730.3	150	14.4524	102	10.164	125	12.874	60	5.22419	79	6.49517	109	7.4637	67	5.99795	49	3.38557	131	14.0785	115	12.4492	69	5.29724	106	8.06825	72	4.87989
Solyc01g066740.3	221	21.2931	171	17.0396	215	22.1433	119	10.3613	167	13.7303	206	14.1057	124	11.1007	87	6.01112	239	25.6852	174	18.8361	110	8.44487	179	13.6247	152	10.302
Solyc01g066760.2	2	0.192698	2	0.199294	1	0.102992	1	0.0870699	1	0.0822173	0	0	2	0.179043	0	0	1	0.10747	8	0.866029	7	0.537401	3	0.228347	0	0
Solyc01g066770.3	10	0.96349	22	2.19223	34	3.50174	35	3.04745	63	5.17969	61	4.17693	73	6.53508	104	7.1857	26	2.79421	33	3.57237	52	3.99212	57	4.33859	60	4.06657
Solyc01g066790.1	0	0	0	0	0	0	2	0.17414	6	0.493304	0	0	0	0	1	0.0690933	1	0.10747	0	0	0	0	2	0.152231	0	0
Solyc01g066810.3	3	0.289047	0	0	0	0	3	0.26121	0	0	1	0.0684743	0	0	0	0	0	0	1	0.108254	1	0.0767715	0	0	1	0.0677762
Solyc01g066820.3	28	2.69777	56	5.58023	28	2.88378	9	0.783629	9	0.739956	23	1.57491	4	0.358087	8	0.552746	28	3.00915	40	4.33014	11	0.844487	12	0.913387	20	1.35552
Solyc01g066830.3	110	10.5984	115	11.4594	85	8.75434	166	14.4536	156	12.8259	229	15.6806	141	12.6225	245	16.9279	76	8.16769	81	8.76854	217	16.6594	181	13.7769	230	15.5885
Solyc01g066840.3	1539	148.281	2002	199.493	1584	163.14	1476	128.515	1406	115.598	1618	110.791	1140	102.055	1439	99.4253	1844	198.174	1848	200.053	1762	135.271	1677	127.646	1951	132.231
Solyc01g066850.3	4	0.385396	2	0.199294	3	0.308977	3	0.26121	0	0	1	0.0684743	14	1.2533	5	0.345467	1	0.10747	3	0.324761	4	0.307086	1	0.0761156	6	0.406657
Solyc01g066860.3	28	2.69777	6	0.597882	10	1.02992	18	1.56726	28	2.30208	40	2.73897	55	4.92369	35	2.41827	17	1.82698	26	2.81459	45	3.45472	37	2.81628	51	3.45659
Solyc01g066865.1	35	3.37222	5	0.498235	11	1.13291	19	1.65433	29	2.3843	41	2.80745	72	6.44556	24	1.65824	36	3.86891	15	1.6238	32	2.45669	34	2.58793	35	2.37217
Solyc01g066870.3	276	26.5923	283	28.2001	224	23.0703	157	13.67	132	10.8527	148	10.1342	129	11.5483	137	9.46578	279	29.984	244	26.4139	176	13.5118	133	10.1234	200	13.5552
Solyc01g066880.3	365	35.1674	231	23.0185	280	28.8378	248	21.5933	402	33.0514	391	26.7734	311	27.8412	289	19.968	437	46.9642	274	29.6615	428	32.8582	385	29.3045	436	29.5504
Solyc01g066890.1	0	0	0	0	0	0	0	0	1	0.0822173	0	0	0	0	0	0	0	0	0	0	0	0	0	0	0	0
Solyc01g066900.3	31	2.98682	27	2.69047	18	1.85386	38	3.30866	29	2.3843	40	2.73897	26	2.32756	87	6.01112	32	3.43903	25	2.70634	51	3.91535	43	3.27297	50	3.38881
Solyc01g066913.1	0	0	0	0	0	0	0	0	0	0	0	0	0	0	2	0.138187	0	0	0	0	0	0	1	0.0761156	0	0
Solyc01g066940.3	62	5.97364	85	8.47	33	3.39874	136	11.8415	179	14.7169	216	14.7904	118	10.5636	149	10.2949	36	3.86891	46	4.97967	194	14.8937	154	11.7218	229	15.5208
Solyc01g066957.1	0	0	0	0	0	0	0	0	2	0.164435	4	0.273897	0	0	2	0.138187	0	0	0	0	1	0.0767715	0	0	0	0
Solyc01g067000.3	339	32.6623	292	29.0969	302	31.1037	921	80.1914	772	63.4718	754	51.6296	367	32.8544	462	31.9211	233	25.0404	277	29.9862	1081	82.99	822	62.567	870	58.9653
Solyc01g067010.3	108	10.4057	211	21.0255	102	10.5052	679	59.1205	634	52.1258	589	40.3314	233	20.8585	202	13.9568	97	10.4246	92	9.95933	960	73.7007	796	60.588	988	66.9629
Solyc01g067020.3	158	15.2231	238	23.716	115	11.8441	1404	122.246	1630	134.014	1844	126.267	186	16.651	224	15.4769	70	7.52287	100	10.8254	2096	160.913	1696	129.092	1526	103.427
Solyc01g067025.1	2	0.192698	2	0.199294	0	0	0	0	2	0.164435	5	0.342371	0	0	0	0	0	0	0	0	3	0.230315	3	0.228347	1	0.0677762
Solyc01g067030.2	10	0.96349	15	1.49471	17	1.75087	16	1.39312	18	1.47991	28	1.91728	12	1.07426	33	2.28008	18	1.93445	13	1.4073	18	1.38189	18	1.37008	21	1.4233
Solyc01g067040.2	1	0.096349	0	0	0	0	0	0	0	0	0	0	0	0	0	0	2	0.214939	0	0	1	0.0767715	0	0	0	0
Solyc01g067070.3	222	21.3895	173	17.2389	202	20.8044	232	20.2002	257	21.1298	298	20.4053	207	18.531	240	16.5824	278	29.8766	249	26.9551	322	24.7204	311	23.6719	389	26.365
Solyc01g067080.3	52	5.01015	39	3.88623	44	4.53166	61	5.31126	51	4.19308	51	3.49219	34	3.04374	43	2.97101	54	5.80336	48	5.19617	53	4.06889	51	3.88189	56	3.79547
Solyc01g067090.3	61	5.87729	75	7.47353	82	8.44536	115	10.013	98	8.0573	158	10.8189	69	6.17699	143	9.88034	75	8.06022	62	6.71172	170	13.0512	151	11.4935	143	9.692
Solyc01g067100.3	536	51.6431	585	58.2935	430	44.2867	1076	93.6872	1098	90.2746	1456	99.6986	794	71.0802	1149	79.3882	511	54.917	496	53.6938	1275	97.8837	1227	93.3938	1556	105.46
Solyc01g067103.1	138	13.2962	144	14.3492	113	11.6381	158	13.757	197	16.1968	374	25.6094	189	16.9196	347	23.9754	117	12.5739	130	14.073	349	26.7933	298	22.6824	381	25.8227
Solyc01g067107.1	2	0.192698	2	0.199294	9	0.92693	2	0.17414	2	0.164435	8	0.547794	7	0.626651	10	0.690933	0	0	5	0.541268	15	1.15157	17	1.29396	12	0.813315
Solyc01g067120.3	118	11.3692	70	6.97529	30	3.08977	354	30.8227	205	16.8545	299	20.4738	265	23.7232	93	6.42568	38	4.08385	28	3.0311	367	28.1751	299	22.7586	157	10.6409
Solyc01g067125.1	26	2.50508	22	2.19223	7	0.720946	50	4.3535	37	3.04204	52	3.56066	61	5.46082	20	1.38187	2	0.214939	11	1.19079	101	7.75392	77	5.8609	31	2.10106
Solyc01g067130.3	0	0	0	0	0	0	0	0	0	0	0	0	0	0	0	0	0	0	0	0	1	0.0767715	0	0	0	0
Solyc01g067140.2	0	0	0	0	0	0	0	0	0	0	0	0	0	0	0	0	0	0	0	0	0	0	1	0.0761156	1	0.0677762
Solyc01g067160.3	2	0.192698	1	0.099647	0	0	0	0	0	0	0	0	0	0	3	0.20728	0	0	0	0	0	0	0	0	2	0.135552
Solyc01g067165.1	2	0.192698	7	0.697529	2	0.205985	4	0.34828	7	0.575521	3	0.205423	6	0.53713	11	0.760026	5	0.537348	7	0.757775	4	0.307086	7	0.532809	4	0.271105
Solyc01g067170.1	0	0	0	0	1	0.102992	0	0	0	0	1	0.0684743	0	0	1	0.0690933	1	0.10747	0	0	0	0	0	0	0	0
Solyc01g067180.3	23	2.21603	30	2.98941	25	2.57481	17	1.48019	10	0.822173	12	0.821691	10	0.895216	9	0.62184	29	3.11662	28	3.0311	5	0.383858	12	0.913387	16	1.08442
Solyc01g067190.1	1	0.096349	0	0	0	0	0	0	0	0	0	0	0	0	0	0	1	0.10747	0	0	0	0	0	0	0	0
Solyc01g067210.3	19	1.83063	10	0.99647	5	0.514961	8	0.696559	8	0.657738	11	0.753217	11	0.984738	11	0.760026	6	0.644818	12	1.29904	8	0.614172	5	0.380578	7	0.474434
Solyc01g067215.1	10	0.96349	11	1.09612	4	0.411969	4	0.34828	7	0.575521	9	0.616269	5	0.447608	8	0.552746	7	0.752287	4	0.433014	3	0.230315	2	0.152231	2	0.135552
Solyc01g067250.3	22	2.11968	29	2.88976	14	1.44189	10	0.870699	20	1.64435	11	0.753217	8	0.716173	13	0.898213	17	1.82698	13	1.4073	12	0.921258	6	0.456693	6	0.406657
Solyc01g067273.1	23	2.21603	19	1.89329	12	1.23591	17	1.48019	26	2.13765	37	2.53355	23	2.059	26	1.79643	11	1.18217	13	1.4073	16	1.22834	37	2.81628	34	2.30439
Solyc01g067277.1	0	0	0	0	0	0	0	0	0	0	0	0	1	0.0895216	0	0	0	0	0	0	0	0	0	0	0	0
Solyc01g067280.3	147	14.1633	123	12.2566	127	13.08	251	21.8545	205	16.8545	255	17.4609	274	24.5289	248	17.1351	78	8.38263	108	11.6914	212	16.2756	173	13.168	300	20.3329
Solyc01g067290.2	2698	259.95	2776	276.62	3023	311.346	334	29.0813	259	21.2943	347	23.7606	479	42.8809	323	22.3171	2820	303.064	2719	294.342	324	24.874	419	31.8924	362	24.535
Solyc01g067295.1	305	29.3865	347	34.5775	280	28.8378	150	13.0605	317	26.0629	69	4.72473	189	16.9196	130	8.98213	144	15.4756	157	16.9958	141	10.8248	120	9.13387	214	14.5041
Solyc01g067300.3	2953	284.519	2917	290.67	3194	328.957	418	36.3952	400	32.8869	392	26.8419	462	41.359	337	23.2844	2835	304.676	2851	308.631	395	30.3248	431	32.8058	390	26.4327
Solyc01g067340.2	2	0.192698	1	0.099647	6	0.617954	170	14.8019	147	12.0859	91	6.23116	17	1.52187	29	2.00371	1	0.10747	1	0.108254	154	11.8228	193	14.6903	212	14.3686
Solyc01g067360.3	14	1.34889	44	4.38447	68	7.00347	15	1.30605	29	2.3843	56	3.83456	35	3.13326	24	1.65824	93	9.99468	55	5.95395	75	5.75786	75	5.70867	56	3.79547
Solyc01g067370.3	0	0	0	0	0	0	0	0	2	0.164435	2	0.136949	0	0	0	0	0	0	0	0	5	0.383858	0	0	0	0
Solyc01g067380.3	104	10.0203	108	10.7619	120	12.3591	124	10.7967	172	14.1414	154	10.545	100	8.95216	118	8.15301	115	12.359	108	11.6914	125	9.59644	177	13.4725	157	10.6409
Solyc01g067390.3	998	96.1564	916	91.2767	756	77.8621	1125	97.9536	1307	107.458	1620	110.928	964	86.2989	1419	98.0434	761	81.7844	631	68.308	1171	89.8995	1413	107.551	1323	89.668
Solyc01g067400.3	232	22.353	250	24.9118	257	26.469	292	25.4244	297	24.4185	347	23.7606	374	33.4811	560	38.6922	262	28.157	270	29.2285	395	30.3248	389	29.609	454	30.7704
Solyc01g067440.3	70	6.74443	32	3.18871	31	3.19276	40	3.4828	31	2.54874	18	1.23254	14	1.2533	1	0.0690933	115	12.359	32	3.46412	85	6.52558	91	6.92652	47	3.18548
Solyc01g067460.2	423	40.7556	219	21.8227	275	28.3229	144	12.5381	241	19.8144	220	15.0643	179	16.0244	79	5.45837	464	49.8659	203	21.9755	327	25.1043	364	27.7061	220	14.9108
Solyc01g067480.3	141	13.5852	143	14.2495	125	12.874	128	11.1449	103	8.46838	167	11.4352	61	5.46082	64	4.42197	137	14.7233	123	13.3152	110	8.44487	137	10.4278	135	9.14979
Solyc01g067490.3	143	13.7779	126	12.5555	132	13.595	235	20.4614	209	17.1834	280	19.1728	194	17.3672	293	20.2443	119	12.7889	114	12.3409	242	18.5787	227	17.2782	262	17.7574
Solyc01g067500.3	290	27.9412	319	31.7874	357	36.7682	323	28.1236	358	29.4338	416	28.4853	351	31.4221	489	33.7866	333	35.7874	331	35.8319	410	31.4763	438	33.3386	494	33.4815
Solyc01g067510.3	138	13.2962	117	11.6587	196	20.1865	49	4.26643	35	2.87761	25	1.71186	210	18.7995	45	3.1092	157	16.8727	167	18.0784	21	1.6122	34	2.58793	29	1.96551
Solyc01g067520.3	0	0	0	0	0	0	0	0	0	0	0	0	0	0	0	0	0	0	0	0	0	0	0	0	1	0.0677762
Solyc01g067530.3	794	76.5011	1033	102.935	924	95.1648	248	21.5933	224	18.4167	301	20.6108	341	30.5269	485	33.5103	1051	112.951	1012	109.553	296	22.7244	345	26.2599	344	23.315
Solyc01g067550.3	260	25.0508	203	20.2283	230	23.6882	276	24.0313	368	30.256	435	29.7863	299	26.767	557	38.485	207	22.2462	212	22.9498	410	31.4763	331	25.1943	406	27.5172
Solyc01g067560.3	152	14.6451	129	12.8545	128	13.183	192	16.7174	197	16.1968	320	21.9118	164	14.6815	246	16.997	106	11.3918	102	11.0419	199	15.2775	223	16.9738	213	14.4363
Solyc01g067570.3	114	10.9838	86	8.56965	104	10.7112	129	11.232	168	13.8125	231	15.8176	126	11.2797	214	14.786	97	10.4246	91	9.85108	131	10.0571	121	9.20998	158	10.7086
Solyc01g067590.3	337	32.4696	319	31.7874	262	26.984	385	33.5219	459	37.7377	570	39.0303	410	36.7039	702	48.5035	307	32.9932	300	32.4761	493	37.8484	492	37.4489	534	36.1925
Solyc01g067600.3	264	25.4361	243	24.2142	182	18.7446	201	17.5011	227	18.6633	598	40.9476	282	25.2451	525	36.274	172	18.4848	171	18.5114	240	18.4252	381	29	351	23.7895
Solyc01g067610.3	90	8.67141	77	7.67282	75	7.72442	129	11.232	176	14.4702	140	9.5864	90	8.05695	103	7.11661	41	4.40626	45	4.87141	80	6.14172	92	7.00263	109	7.38761
Solyc01g067620.3	6	0.578094	1	0.099647	2	0.205985	12	1.04484	6	0.493304	14	0.95864	6	0.53713	32	2.21099	0	0	3	0.324761	24	1.84252	11	0.837271	16	1.08442
Solyc01g067630.3	494	47.5964	646	64.372	819	84.3507	139	12.1027	176	14.4702	183	12.5308	189	16.9196	316	21.8335	680	73.0794	708	76.6436	160	12.2834	150	11.4173	165	11.1831
Solyc01g067640.3	220	21.1968	218	21.7231	239	24.6151	134	11.6674	190	15.6213	259	17.7348	189	16.9196	210	14.5096	234	25.1479	284	30.744	225	17.2736	272	20.7034	237	16.063
Solyc01g067650.2	0	0	0	0	0	0	0	0	0	0	0	0	0	0	1	0.0690933	0	0	0	0	0	0	0	0	0	0
Solyc01g067660.3	2176	209.656	2116	210.853	2022	208.25	564	49.1074	608	49.9881	589	40.3314	3539	316.817	4960	342.703	2007	215.692	1697	183.706	875	67.1751	728	55.4121	768	52.0521
Solyc01g067680.3	467	44.995	366	36.4708	496	51.0842	1693	147.409	1828	150.293	2334	159.819	695	62.2175	792	54.7219	446	47.9315	386	41.7859	1420	109.016	2226	169.433	2318	157.105
Solyc01g067685.1	0	0	1	0.099647	0	0	0	0	0	0	1	0.0684743	0	0	0	0	0	0	0	0	0	0	0	0	0	0
Solyc01g067690.3	4	0.385396	10	0.99647	8	0.823938	48	4.17936	54	4.43973	72	4.93015	14	1.2533	8	0.552746	10	1.0747	8	0.866029	22	1.68897	49	3.72966	62	4.20213
Solyc01g067700.3	12	1.15619	8	0.797176	11	1.13291	9	0.783629	5	0.411087	10	0.684743	6	0.53713	3	0.20728	7	0.752287	12	1.29904	11	0.844487	8	0.608925	9	0.609986
Solyc01g067710.3	206	19.8479	217	21.6234	128	13.183	247	21.5063	280	23.0208	314	21.5009	520	46.5512	712	49.1944	167	17.9474	172	18.6196	296	22.7244	316	24.0525	294	19.9262
Solyc01g067720.3	198	19.0771	202	20.1287	181	18.6416	318	27.6882	344	28.2828	427	29.2385	258	23.0966	427	29.5028	134	14.4009	200	21.6507	370	28.4055	329	25.042	374	25.3483
Solyc01g067730.3	965	92.9768	884	88.088	917	94.4439	1367	119.025	1684	138.454	1621	110.997	1420	127.121	2167	149.725	1050	112.843	1063	115.074	1938	148.783	1775	135.105	2143	145.244
Solyc01g067740.3	623	60.0255	472	47.0334	561	57.7787	1638	142.621	1674	137.632	1262	86.4145	1386	124.077	1611	111.309	438	47.0717	620	67.1172	2069	158.84	1892	144.011	1364	92.4468
Solyc01g067750.3	520	50.1015	557	55.5034	632	65.0911	338	29.4296	352	28.9405	409	28.006	315	28.1993	284	19.6225	670	72.0047	573	62.0293	378	29.0196	457	34.7848	387	26.2294
Solyc01g067780.1	2	0.192698	0	0	0	0	0	0	0	0	0	0	0	0	0	0	0	0	0	0	0	0	0	0	0	0
Solyc01g067790.3	62	5.97364	43	4.28482	28	2.88378	53	4.61471	34	2.79539	96	6.57353	18	1.61139	33	2.28008	47	5.05107	26	2.81459	54	4.14566	54	4.11024	59	3.9988
Solyc01g067800.3	89	8.57507	110	10.9612	116	11.9471	123	10.7096	205	16.8545	245	16.7762	219	19.6052	432	29.8483	78	8.38263	75	8.11902	222	17.0433	202	15.3753	296	20.0618
Solyc01g067810.2	0	0	1	0.099647	0	0	0	0	0	0	0	0	0	0	0	0	1	0.10747	0	0	0	0	1	0.0761156	0	0
Solyc01g067820.3	78	7.51523	58	5.77953	74	7.62143	62	5.39833	67	5.50856	90	6.16269	91	8.14647	93	6.42568	65	6.98553	54	5.84569	94	7.21652	71	5.40421	113	7.65871
Solyc01g067830.3	85	8.18967	98	9.76541	69	7.10647	64	5.57247	72	5.91965	76	5.20405	102	9.13121	193	13.335	78	8.38263	67	7.25299	80	6.14172	88	6.69817	97	6.57429
Solyc01g067890.3	7269	700.361	5690	566.992	6911	711.779	1781	155.072	1902	156.377	1570	107.505	2660	238.128	1624	112.208	7237	777.758	6753	731.037	2497	191.698	2554	194.399	1853	125.589
Solyc01g067900.3	834	80.3551	710	70.7494	737	75.9053	349	30.3874	294	24.1719	330	22.5965	960	85.9408	743	51.3363	699	75.1213	718	77.7261	325	24.9507	318	24.2048	270	18.2996
Solyc01g067905.1	25	2.40873	19	1.89329	31	3.19276	97	8.44578	116	9.53721	110	7.53217	23	2.059	35	2.41827	24	2.57927	31	3.35586	67	5.14369	104	7.91602	90	6.09986
Solyc01g067910.3	0	0	0	0	0	0	2	0.17414	0	0	4	0.273897	0	0	0	0	0	0	1	0.108254	1	0.0767715	0	0	0	0
Solyc01g067930.3	521	50.1979	570	56.7988	538	55.4098	717	62.4291	705	57.9632	857	58.6825	1713	153.351	1681	116.146	490	52.6601	568	61.488	1173	90.053	1001	76.1917	1202	81.467
Solyc01g067940.2	404	38.925	388	38.6631	432	44.4927	633	55.1153	615	50.5636	612	41.9063	1185	106.083	1123	77.5918	379	40.731	450	48.7141	809	62.1082	718	54.651	805	54.5599
Solyc01g067945.1	0	0	0	0	0	0	0	0	0	0	3	0.205423	0	0	0	0	0	0	0	0	0	0	0	0	0	0
Solyc01g067980.1	0	0	1	0.099647	1	0.102992	1	0.0870699	0	0	0	0	0	0	2	0.138187	0	0	0	0	0	0	1	0.0761156	0	0
Solyc01g068000.3	127	12.2363	135	13.4524	126	12.977	717	62.4291	931	76.5443	711	48.6852	535	47.8941	459	31.7138	117	12.5739	160	17.3206	1320	101.338	907	69.0368	589	39.9202
Solyc01g068020.3	111	10.6947	104	10.3633	164	16.8907	151	13.1476	132	10.8527	152	10.4081	92	8.23599	139	9.60397	127	13.6486	145	15.6968	114	8.75195	122	9.2861	145	9.82755
Solyc01g068030.3	388	37.3834	339	33.7803	384	39.549	561	48.8462	541	44.4796	578	39.5781	442	39.5686	446	30.8156	308	33.1006	381	41.2446	633	48.5964	576	43.8426	667	45.2067
Solyc01g068050.3	50	4.81745	71	7.07494	35	3.60473	74	6.44317	72	5.91965	84	5.75184	71	6.35604	116	8.01482	58	6.23324	54	5.84569	83	6.37204	108	8.22048	96	6.50652
Solyc01g068060.3	143	13.7779	134	13.3527	112	11.5351	177	15.4114	175	14.388	173	11.8461	136	12.1749	136	9.39669	102	10.9619	113	12.2327	115	8.82873	115	8.75329	190	12.8775
Solyc01g068065.1	102	9.8276	128	12.7548	120	12.3591	150	13.0605	140	11.5104	160	10.9559	151	13.5178	113	7.80754	95	10.2096	138	14.939	125	9.59644	182	13.853	179	12.1319
Solyc01g068070.3	83	7.99697	94	9.36682	80	8.23938	133	11.5803	157	12.9081	191	13.0786	97	8.6836	138	9.53488	74	7.95275	61	6.60347	126	9.67321	162	12.3307	162	10.9798
Solyc01g068080.3	7	0.674443	35	3.48765	16	1.64788	19	1.65433	8	0.657738	22	1.50643	16	1.43235	16	1.10549	20	2.14939	17	1.84031	10	0.767715	7	0.532809	16	1.08442
Solyc01g068100.3	1606	154.737	1609	160.332	1412	145.425	2216	192.947	2734	224.782	3707	253.834	3472	310.819	4526	312.716	1353	145.406	1377	149.065	3254	249.815	2972	226.215	3363	227.931
Solyc01g068130.3	77	7.41888	81	8.07141	81	8.34237	160	13.9312	145	11.9215	192	13.1471	150	13.4282	290	20.0371	131	14.0785	152	16.4545	205	15.7382	163	12.4068	294	19.9262
Solyc01g068140.3	22	2.11968	7	0.697529	12	1.23591	15	1.30605	8	0.657738	13	0.890166	8	0.716173	9	0.62184	20	2.14939	5	0.541268	18	1.38189	8	0.608925	20	1.35552
Solyc01g068150.3	108	10.4057	89	8.86859	93	9.57828	91	7.92336	106	8.71503	111	7.60065	97	8.6836	128	8.84394	109	11.7142	83	8.98505	103	7.90747	137	10.4278	106	7.18428
Solyc01g068155.1	9	0.867141	7	0.697529	8	0.823938	7	0.609489	10	0.822173	11	0.753217	3	0.268565	14	0.967306	6	0.644818	6	0.649522	11	0.844487	7	0.532809	11	0.745539
Solyc01g068160.3	167	16.0903	188	18.7336	194	19.9805	160	13.9312	132	10.8527	174	11.9145	166	14.8606	280	19.3461	176	18.9147	175	18.9444	210	16.122	197	14.9948	240	16.2663
Solyc01g068170.3	91	8.76776	118	11.7584	117	12.0501	119	10.3613	119	9.78386	147	10.0657	141	12.6225	194	13.4041	101	10.8544	104	11.2584	151	11.5925	122	9.2861	226	15.3174
Solyc01g068180.3	42	4.04666	29	2.88976	43	4.42867	48	4.17936	44	3.61756	90	6.16269	78	6.98269	79	5.45837	42	4.51372	40	4.33014	58	4.45275	63	4.79528	83	5.62543
Solyc01g068190.3	180	17.3428	205	20.4276	222	22.8643	105	9.14234	106	8.71503	120	8.21691	108	9.66834	137	9.46578	145	15.5831	178	19.2691	93	7.13975	110	8.37271	132	8.94646
Solyc01g068200.3	278	26.785	325	32.3853	307	31.6186	286	24.902	299	24.583	366	25.0616	318	28.4679	529	36.5504	317	34.0679	347	37.564	323	24.7972	354	26.9449	448	30.3638
Solyc01g068210.3	474	45.6694	441	43.9443	435	44.8016	521	45.3634	576	47.3572	870	59.5726	611	54.6977	895	61.8385	393	42.2356	389	42.1107	656	50.3621	723	55.0316	776	52.5944
Solyc01g068240.3	226	21.7749	232	23.1181	215	22.1433	210	18.2847	214	17.5945	321	21.9802	208	18.6205	390	26.9464	261	28.0496	241	26.0891	221	16.9665	259	19.7139	267	18.0963
Solyc01g068250.2	19	1.83063	1	0.099647	6	0.617954	7	0.609489	4	0.328869	9	0.616269	7	0.626651	18	1.24368	7	0.752287	5	0.541268	3	0.230315	0	0	3	0.203329
Solyc01g068260.3	40	3.85396	22	2.19223	16	1.64788	38	3.30866	71	5.83743	58	3.97151	49	4.38656	70	4.83653	27	2.90168	33	3.57237	50	3.83858	52	3.95801	50	3.38881
Solyc01g068263.1	19	1.83063	14	1.39506	12	1.23591	10	0.870699	15	1.23326	33	2.25965	14	1.2533	29	2.00371	14	1.50457	15	1.6238	17	1.30512	10	0.761156	29	1.96551
Solyc01g068267.1	7	0.674443	6	0.597882	6	0.617954	13	1.13191	14	1.15104	27	1.84881	14	1.2533	29	2.00371	8	0.859757	4	0.433014	18	1.38189	19	1.4462	12	0.813315
Solyc01g068270.3	141	13.5852	134	13.3527	148	15.2429	159	13.8441	184	15.128	267	18.2826	145	12.9806	159	10.9858	149	16.013	119	12.8822	209	16.0452	162	12.3307	328	22.2306
Solyc01g068280.3	93	8.96046	113	11.2601	97	9.99025	85	7.40094	125	10.2772	149	10.2027	82	7.34077	161	11.124	68	7.30794	78	8.44378	80	6.14172	116	8.82941	99	6.70985
Solyc01g068290.3	265	25.5325	318	31.6878	290	29.8678	158	13.757	166	13.6481	232	15.886	144	12.8911	241	16.6515	309	33.2081	268	29.012	183	14.0492	187	14.2336	189	12.8097
Solyc01g068320.2	0	0	1	0.099647	0	0	0	0	0	0	0	0	0	0	0	0	0	0	0	0	0	0	0	0	0	0
Solyc01g068330.3	244	23.5092	315	31.3888	210	21.6284	314	27.34	405	33.298	593	40.6052	318	28.4679	552	38.1395	214	22.9985	202	21.8672	387	29.7106	502	38.21	442	29.9571
Solyc01g068340.3	15	1.44524	18	1.79365	5	0.514961	22	1.91554	29	2.3843	33	2.25965	9	0.805695	26	1.79643	9	0.967227	20	2.16507	32	2.45669	20	1.52231	32	2.16884
Solyc01g068360.3	27	2.60142	4	0.398588	11	1.13291	19	1.65433	17	1.39769	41	2.80745	26	2.32756	14	0.967306	22	2.36433	31	3.35586	38	2.91732	24	1.82677	29	1.96551
Solyc01g068365.1	28	2.69777	12	1.19576	13	1.3389	21	1.82847	16	1.31548	41	2.80745	16	1.43235	17	1.17459	20	2.14939	10	1.08254	20	1.53543	19	1.4462	41	2.77883
Solyc01g068390.3	334	32.1806	341	33.9796	305	31.4126	504	43.8832	629	51.7147	919	62.9279	443	39.6581	741	51.1981	331	35.5725	329	35.6154	683	52.435	651	49.5512	854	57.8809
Solyc01g068400.3	220	21.1968	225	22.4206	226	23.2762	343	29.865	343	28.2005	391	26.7734	249	22.2909	349	24.1136	209	22.4612	206	22.3002	300	23.0315	390	29.6851	417	28.2627
Solyc01g068410.3	3	0.289047	1	0.099647	0	0	0	0	0	0	4	0.273897	1	0.0895216	1	0.0690933	0	0	0	0	0	0	0	0	0	0
Solyc01g068450.3	639	61.567	569	56.6992	562	57.8816	948	82.5423	1200	98.6608	1451	99.3562	688	61.5909	696	48.0889	592	63.622	506	54.7763	1141	87.5963	1120	85.2494	1415	95.9034
Solyc01g068460.3	597	57.5204	518	51.6172	513	52.835	858	74.706	1056	86.8215	1306	89.4274	527	47.1779	609	42.0778	467	50.1883	500	54.1268	1001	76.8483	1016	77.3334	1185	80.3148
Solyc01g068470.3	66	6.35904	53	5.28129	57	5.87056	34	2.96038	25	2.05543	37	2.53355	28	2.50661	38	2.62555	53	5.69589	59	6.38696	29	2.22637	19	1.4462	24	1.62663
Solyc01g068475.1	157	15.1268	136	13.552	137	14.1099	48	4.17936	58	4.7686	75	5.13557	65	5.81891	98	6.77114	132	14.186	131	14.1812	70	5.37401	82	6.24148	60	4.06657
Solyc01g068480.3	367	35.3601	429	42.7486	392	40.373	450	39.1815	503	41.3553	686	46.9734	369	33.0335	602	41.5942	438	47.0717	408	44.1675	540	41.4566	688	52.3675	708	47.9856
Solyc01g068490.3	77	7.41888	78	7.77247	48	4.94363	319	27.7753	250	20.5543	409	28.006	78	6.98269	79	5.45837	35	3.76144	45	4.87141	336	25.7952	381	29	367	24.8739
Solyc01g068500.3	12	1.15619	25	2.49118	11	1.13291	30	2.6121	26	2.13765	59	4.03998	24	2.14852	68	4.69834	6	0.644818	11	1.19079	30	2.30315	29	2.20735	36	2.43994
Solyc01g068520.1	1	0.096349	0	0	0	0	0	0	7	0.575521	1	0.0684743	0	0	0	0	1	0.10747	0	0	1	0.0767715	0	0	1	0.0677762
Solyc01g068530.3	1571	151.364	2161	215.337	1971	202.998	1470	127.993	1359	111.733	1554	106.409	933	83.5237	1265	87.403	2151	231.167	2171	235.019	1632	125.291	1888	143.706	1847	125.183
Solyc01g068540.3	17	1.63793	27	2.69047	23	2.36882	23	2.00261	15	1.23326	32	2.19118	29	2.59613	30	2.0728	26	2.79421	18	1.94856	19	1.45866	15	1.14173	38	2.5755
Solyc01g068560.3	1121	108.007	954	95.0633	1157	119.162	599	52.1549	394	32.3936	564	38.6195	1501	134.372	966	66.7441	1007	108.222	930	100.676	672	51.5905	591	44.9843	644	43.6479
Solyc01g068563.1	123	11.8509	86	8.56965	130	13.389	43	3.74401	49	4.02865	60	4.10846	154	13.7863	93	6.42568	130	13.9711	122	13.2069	57	4.37598	53	4.03413	77	5.21877
Solyc01g068580.3	139	13.3925	167	16.6411	139	14.3159	289	25.1632	315	25.8985	340	23.2813	337	30.1688	452	31.2302	131	14.0785	155	16.7793	355	27.2539	348	26.4882	408	27.6527
Solyc01g068590.3	931	89.701	917	91.3763	935	96.2978	892	77.6664	952	78.2709	1292	88.4688	996	89.1635	1157	79.9409	891	95.7555	818	88.5515	986	75.6967	845	64.3177	1164	78.8915
Solyc01g068640.3	62	5.97364	60	5.97882	47	4.84064	95	8.27164	110	9.0439	163	11.1613	125	11.1902	186	12.8514	59	6.34071	47	5.08792	137	10.5177	116	8.82941	103	6.98095
Solyc01g073640.3	8225	792.471	5471	545.169	14684	1512.34	3692	321.462	1363	112.062	1196	81.8952	6974	624.324	6399	442.128	8973	964.325	13520	1463.59	4175	320.521	3284	249.964	3645	247.044
Solyc01g073650.3	4257	410.158	2844	283.396	6601	679.852	2400	208.968	1444	118.722	1634	111.887	3636	325.501	3982	275.13	4285	460.507	5903	639.021	2905	223.021	2441	185.798	2599	176.15
Solyc01g073660.3	282	27.1704	331	32.9832	336	34.6054	562	48.9333	455	37.4089	757	51.835	509	45.5665	837	57.8311	258	27.7272	243	26.3056	708	54.3542	537	40.8741	789	53.4755
Solyc01g073670.3	0	0	2	0.199294	0	0	2	0.17414	0	0	1	0.0684743	2	0.179043	5	0.345467	2	0.214939	0	0	2	0.153543	0	0	0	0
Solyc01g073680.3	166	15.9939	94	9.36682	95	9.78426	35	3.04745	18	1.47991	21	1.43796	108	9.66834	36	2.48736	145	15.5831	121	13.0987	41	3.14763	28	2.13124	25	1.69441
Solyc01g073690.2	790	76.1157	804	80.1162	921	94.8559	752	65.4766	731	60.1009	777	53.2045	774	69.2897	993	68.6096	921	98.9795	862	93.3146	1008	77.3857	907	69.0368	995	67.4374
Solyc01g073695.1	3	0.289047	0	0	0	0	8	0.696559	8	0.657738	8	0.547794	6	0.53713	4	0.276373	3	0.322409	0	0	5	0.383858	5	0.380578	5	0.338881
Solyc01g073700.3	5	0.481745	0	0	4	0.411969	7	0.609489	1	0.0822173	7	0.47932	7	0.626651	2	0.138187	1	0.10747	6	0.649522	7	0.537401	4	0.304462	5	0.338881
Solyc01g073710.2	132	12.7181	70	6.97529	73	7.51843	51	4.44057	60	4.93304	48	3.28677	145	12.9806	43	2.97101	100	10.747	75	8.11902	71	5.45078	59	4.49082	63	4.2699
Solyc01g073720.2	0	0	0	0	0	0	9	0.783629	22	1.80878	11	0.753217	0	0	2	0.138187	0	0	0	0	18	1.38189	10	0.761156	6	0.406657
Solyc01g073725.1	25	2.40873	11	1.09612	15	1.54488	49	4.26643	26	2.13765	18	1.23254	20	1.79043	26	1.79643	15	1.61204	27	2.92285	26	1.99606	35	2.66405	32	2.16884
Solyc01g073730.3	167	16.0903	151	15.0467	140	14.4189	196	17.0657	196	16.1146	246	16.8447	199	17.8148	248	17.1351	158	16.9802	136	14.7225	252	19.3464	255	19.4095	262	17.7574
Solyc01g073740.3	774	74.5742	717	71.4469	665	68.4898	1012	88.1147	908	74.6533	1120	76.6912	400	35.8087	619	42.7688	703	75.5512	645	69.8236	1177	90.3601	1203	91.567	1249	84.6525
Solyc01g073750.3	611	58.8693	516	51.4179	520	53.556	471	41.0099	598	49.166	1097	75.1163	868	77.7048	1187	82.0137	451	48.4688	406	43.951	716	54.9684	771	58.6851	928	62.8963
Solyc01g073755.1	1	0.096349	4	0.398588	1	0.102992	2	0.17414	4	0.328869	6	0.410846	5	0.447608	5	0.345467	1	0.10747	3	0.324761	2	0.153543	2	0.152231	5	0.338881
Solyc01g073770.2	156	15.0305	160	15.9435	150	15.4488	129	11.232	130	10.6883	174	11.9145	147	13.1597	156	10.7786	142	15.2607	147	15.9133	147	11.2854	136	10.3517	224	15.1819
Solyc01g073800.2	0	0	0	0	3	0.308977	11	0.957769	16	1.31548	10	0.684743	1	0.0895216	1	0.0690933	0	0	0	0	26	1.99606	25	1.90289	9	0.609986
Solyc01g073810.2	0	0	0	0	0	0	1	0.0870699	7	0.575521	1	0.0684743	0	0	1	0.0690933	0	0	0	0	1	0.0767715	0	0	2	0.135552
Solyc01g073820.3	9	0.867141	6	0.597882	3	0.308977	316	27.5141	365	30.0093	300	20.5423	67	5.99795	28	1.93461	3	0.322409	1	0.108254	624	47.9054	528	40.189	215	14.5719
Solyc01g073830.1	1	0.096349	1	0.099647	0	0	12	1.04484	9	0.739956	12	0.821691	15	1.34282	23	1.58915	0	0	0	0	14	1.0748	7	0.532809	7	0.474434
Solyc01g073840.1	3	0.289047	5	0.498235	2	0.205985	10	0.870699	15	1.23326	24	1.64338	2	0.179043	18	1.24368	0	0	0	0	5	0.383858	18	1.37008	8	0.54221
Solyc01g073860.3	0	0	0	0	0	0	1	0.0870699	0	0	0	0	0	0	1	0.0690933	0	0	0	0	4	0.307086	0	0	1	0.0677762
Solyc01g073870.3	253	24.3763	196	19.5308	191	19.6715	315	27.427	407	33.4624	478	32.7307	280	25.0661	340	23.4917	166	17.84	218	23.5993	320	24.5669	392	29.8373	396	26.8394
Solyc01g073880.2	2	0.192698	0	0	1	0.102992	68	5.92075	90	7.39956	86	5.88879	1	0.0895216	0	0	3	0.322409	1	0.108254	68	5.22046	87	6.62205	73	4.94767
Solyc01g073890.3	5	0.481745	10	0.99647	4	0.411969	1133	98.6502	1740	143.058	1291	88.4003	10	0.895216	38	2.62555	2	0.214939	3	0.324761	1779	136.577	982	74.7455	885	59.982
Solyc01g073900.3	240	23.1238	177	17.6375	187	19.2596	339	29.5167	289	23.7608	426	29.17	213	19.0681	369	25.4954	178	19.1296	163	17.6453	387	29.7106	372	28.315	380	25.755
Solyc01g073910.3	126	12.14	123	12.2566	173	17.8177	541	47.1048	624	51.3036	646	44.2344	40	3.58087	58	4.00741	121	13.0038	91	9.85108	542	41.6102	624	47.4961	614	41.6146
Solyc01g073920.3	84	8.09332	84	8.37035	85	8.75434	98	8.53285	144	11.8393	164	11.2298	121	10.8321	241	16.6515	73	7.84528	93	10.0676	157	12.0531	125	9.51445	164	11.1153
Solyc01g073930.3	32	3.08317	26	2.59082	41	4.22268	41	3.56987	56	4.60417	56	3.83456	61	5.46082	63	4.35288	37	3.97638	35	3.78888	37	2.84055	50	3.80578	58	3.93102
Solyc01g073940.3	59	5.68459	91	9.06788	125	12.874	96	8.35871	89	7.31734	100	6.84743	128	11.4588	177	12.2295	80	8.59757	82	8.8768	100	7.67715	96	7.3071	139	9.4209
Solyc01g073950.3	180	17.3428	203	20.2283	207	21.3194	299	26.0339	396	32.5581	524	35.8805	509	45.5665	597	41.2487	169	18.1624	138	14.939	375	28.7893	393	29.9134	418	28.3305
Solyc01g073960.3	313	30.1573	308	30.6913	290	29.8678	400	34.828	484	39.7932	496	33.9632	497	44.4923	591	40.8341	238	25.5778	271	29.3367	502	38.5393	528	40.189	515	34.9048
Solyc01g073970.3	10	0.96349	6	0.597882	12	1.23591	11	0.957769	14	1.15104	14	0.95864	2	0.179043	0	0	11	1.18217	7	0.757775	32	2.45669	29	2.20735	11	0.745539
Solyc01g074010.3	339	32.6623	252	25.1111	275	28.3229	254	22.1158	288	23.6786	383	26.2256	408	36.5248	415	28.6737	436	46.8568	367	39.7291	403	30.9389	391	29.7612	459	31.1093
Solyc01g074020.3	41	3.95031	40	3.98588	27	2.78079	57	4.96298	65	5.34413	74	5.0671	66	5.90843	113	7.80754	29	3.11662	34	3.68062	62	4.75983	80	6.08925	61	4.13435
Solyc01g074040.2	1863	179.498	1438	143.292	1536	158.196	843	73.3999	799	65.6916	713	48.8222	722	64.6346	1199	82.8429	1395	149.92	1108	119.945	583	44.7578	857	65.231	400	27.1105
Solyc01g079060.3	79	7.61157	68	6.776	78	8.0334	98	8.53285	96	7.89286	95	6.50506	81	7.25125	127	8.77485	51	5.48095	65	7.03648	102	7.8307	106	8.06825	118	7.9976
Solyc01g079080.3	4	0.385396	1	0.099647	3	0.308977	0	0	0	0	3	0.205423	0	0	0	0	1	0.10747	1	0.108254	0	0	2	0.152231	0	0
Solyc01g079090.3	2150	207.15	2583	257.388	3255	335.24	1190	103.613	1327	109.102	1400	95.864	875	78.3314	946	65.3623	2765	297.154	2873	311.013	1225	94.0451	1456	110.824	1319	89.3969
Solyc01g079100.3	4	0.385396	2	0.199294	8	0.823938	6	0.522419	8	0.657738	3	0.205423	1	0.0895216	2	0.138187	6	0.644818	1	0.108254	1	0.0767715	3	0.228347	3	0.203329
Solyc01g079110.3	111	10.6947	42	4.18518	60	6.17954	86	7.48801	53	4.35752	70	4.7932	41	3.67039	17	1.17459	158	16.9802	75	8.11902	92	7.06298	91	6.92652	100	6.77762
Solyc01g079120.3	1	0.096349	6	0.597882	3	0.308977	5	0.43535	4	0.328869	8	0.547794	5	0.447608	6	0.41456	1	0.10747	6	0.649522	12	0.921258	3	0.228347	2	0.135552
Solyc01g079130.2	0	0	0	0	0	0	0	0	0	0	1	0.0684743	0	0	0	0	0	0	0	0	0	0	0	0	0	0
Solyc01g079140.2	13	1.25254	11	1.09612	2	0.205985	42	3.65694	16	1.31548	16	1.09559	5	0.447608	3	0.20728	0	0	1	0.108254	30	2.30315	6	0.456693	32	2.16884
Solyc01g079150.3	340	32.7587	112	11.1605	136	14.0069	35	3.04745	41	3.37091	40	2.73897	761	68.126	292	20.1752	261	28.0496	187	20.2434	86	6.60235	38	2.89239	40	2.71105
Solyc01g079160.3	4	0.385396	6	0.597882	1	0.102992	0	0	0	0	4	0.273897	7	0.626651	1	0.0690933	2	0.214939	1	0.108254	0	0	0	0	0	0
Solyc01g079170.3	9	0.867141	3	0.298941	2	0.205985	6	0.522419	2	0.164435	5	0.342371	59	5.28178	13	0.898213	3	0.322409	2	0.216507	5	0.383858	5	0.380578	2	0.135552
Solyc01g079180.3	0	0	1	0.099647	1	0.102992	0	0	4	0.328869	0	0	21	1.87995	9	0.62184	0	0	0	0	0	0	0	0	0	0
Solyc01g079200.3	0	0	2	0.199294	1	0.102992	478	41.6194	567	46.6172	396	27.1158	3	0.268565	3	0.20728	3	0.322409	1	0.108254	743	57.0412	545	41.483	210	14.233
Solyc01g079210.3	200	19.2698	173	17.2389	187	19.2596	142	12.3639	194	15.9502	237	16.2284	153	13.6968	250	17.2733	183	19.6669	144	15.5885	212	16.2756	169	12.8635	187	12.6742
Solyc01g079220.3	558	53.7628	527	52.514	563	57.9846	368	32.0417	318	26.1451	346	23.6921	503	45.0294	613	42.3542	514	55.2394	569	61.5963	350	26.87	395	30.0657	446	30.2282
Solyc01g079230.3	36	3.46857	48	4.78306	29	2.98678	30	2.6121	29	2.3843	61	4.17693	35	3.13326	79	5.45837	29	3.11662	28	3.0311	59	4.52952	47	3.57743	63	4.2699
Solyc01g079235.1	448	43.1644	492	49.0263	397	40.8879	526	45.7988	599	49.2482	804	55.0533	563	50.4007	756	52.2345	423	45.4597	407	44.0592	684	52.5117	737	56.0972	768	52.0521
Solyc01g079240.3	345	33.2404	385	38.3641	461	47.4794	362	31.5193	235	19.3211	275	18.8304	102	9.13121	205	14.1641	326	35.0351	362	39.1878	255	19.5767	241	18.3439	195	13.2164
Solyc01g079250.3	1123	108.2	1338	133.328	1246	128.328	1250	108.837	1478	121.517	1703	116.612	1321	118.258	2063	142.539	1185	127.352	1129	122.218	1492	114.543	1636	124.525	1576	106.815
Solyc01g079260.3	84	8.09332	97	9.66576	92	9.47529	180	15.6726	207	17.019	151	10.3396	282	25.2451	207	14.3023	78	8.38263	69	7.4695	356	27.3307	315	23.9764	182	12.3353
Solyc01g079270.1	0	0	0	0	2	0.205985	0	0	0	0	0	0	3	0.268565	0	0	0	0	0	0	0	0	0	0	0	0
Solyc01g079290.1	12	1.15619	13	1.29541	10	1.02992	7	0.609489	5	0.411087	8	0.547794	16	1.43235	13	0.898213	11	1.18217	12	1.29904	8	0.614172	4	0.304462	2	0.135552
Solyc01g079300.3	3	0.289047	5	0.498235	6	0.617954	12	1.04484	7	0.575521	4	0.273897	10	0.895216	23	1.58915	6	0.644818	1	0.108254	0	0	6	0.456693	6	0.406657
Solyc01g079310.3	91	8.76776	87	8.66929	106	10.9172	98	8.53285	97	7.97508	104	7.12133	127	11.3692	224	15.4769	80	8.59757	97	10.5006	115	8.82873	97	7.38321	144	9.75978
Solyc01g079320.3	24	2.31238	45	4.48412	35	3.60473	51	4.44057	48	3.94643	65	4.45083	27	2.41708	93	6.42568	34	3.65397	34	3.68062	56	4.29921	70	5.32809	88	5.96431
Solyc01g079330.3	358	34.493	320	31.8871	303	31.2067	407	35.4375	468	38.4777	539	36.9076	417	37.3305	558	38.5541	324	34.8202	324	35.0742	616	47.2913	542	41.2546	684	46.3589
Solyc01g079340.3	213	20.5223	187	18.634	224	23.0703	251	21.8545	310	25.4874	356	24.3768	292	26.1403	454	31.3684	192	20.6342	236	25.5479	299	22.9547	268	20.399	373	25.2805
Solyc01g079350.3	379	36.5163	343	34.1789	340	35.0174	414	36.0469	575	47.275	669	45.8093	340	30.4374	369	25.4954	368	39.5488	305	33.0174	504	38.6928	646	49.1707	629	42.6313
Solyc01g079360.3	151	14.5487	92	9.16753	135	13.904	212	18.4588	219	18.0056	254	17.3925	134	11.9959	103	7.11661	123	13.2188	67	7.25299	158	12.1299	166	12.6352	243	16.4696
Solyc01g079370.3	1	0.096349	0	0	0	0	1	0.0870699	0	0	1	0.0684743	0	0	0	0	1	0.10747	0	0	2	0.153543	0	0	1	0.0677762
Solyc01g079375.1	0	0	0	0	0	0	0	0	0	0	0	0	0	0	2	0.138187	0	0	0	0	0	0	0	0	0	0
Solyc01g079380.1	0	0	2	0.199294	0	0	0	0	1	0.0822173	0	0	0	0	0	0	0	0	0	0	1	0.0767715	0	0	0	0
Solyc01g079385.1	33	3.17952	43	4.28482	40	4.11969	52	4.52764	53	4.35752	93	6.36811	39	3.49134	57	3.93832	20	2.14939	24	2.59809	56	4.29921	82	6.24148	90	6.09986
Solyc01g079390.3	342	32.9514	284	28.2998	333	34.2964	535	46.5824	664	54.5923	653	44.7137	325	29.0945	365	25.2191	262	28.157	251	27.1717	527	40.4586	610	46.4305	637	43.1735
Solyc01g079400.3	158	15.2231	135	13.4524	140	14.4189	229	19.939	282	23.1853	219	14.9959	101	9.04168	99	6.84024	124	13.3262	115	12.4492	194	14.8937	231	17.5827	193	13.0808
Solyc01g079410.3	238	22.9311	119	11.858	146	15.0369	69	6.00782	53	4.35752	45	3.08134	49	4.38656	29	2.00371	179	19.2371	222	24.0323	88	6.75589	52	3.95801	64	4.33768
Solyc01g079420.3	671	64.6502	694	69.155	737	75.9053	1010	87.9406	939	77.2021	877	60.0519	809	72.423	735	50.7836	683	73.4018	733	79.3499	962	73.8542	962	73.2232	1199	81.2637
Solyc01g079425.1	29	2.79412	25	2.49118	28	2.88378	18	1.56726	21	1.72656	37	2.53355	32	2.86469	50	3.45467	17	1.82698	24	2.59809	21	1.6122	17	1.29396	40	2.71105
Solyc01g079450.3	1145	110.32	1183	117.882	1046	107.73	1852	161.253	2115	173.89	2774	189.948	1354	121.212	2070	143.023	1145	123.053	1103	119.404	2236	171.661	2258	171.869	2893	196.077
Solyc01g079460.2	5	0.481745	1	0.099647	1	0.102992	0	0	7	0.575521	1	0.0684743	2	0.179043	0	0	1	0.10747	0	0	5	0.383858	2	0.152231	5	0.338881
Solyc01g079470.3	1316	126.795	1907	190.027	2093	215.563	8067	702.393	6511	535.317	7705	527.594	806	72.1544	1276	88.1631	2069	222.355	2290	247.901	4404	338.102	6360	484.095	10750	728.595
Solyc01g079480.3	169	16.283	209	20.8262	154	15.8608	531	46.2341	739	60.7586	681	46.631	426	38.1362	322	22.248	137	14.7233	111	12.0162	663	50.8995	638	48.5617	542	36.7347
Solyc01g079500.3	63	6.06999	69	6.87565	73	7.51843	65	5.65954	80	6.57738	103	7.05285	73	6.53508	81	5.59656	59	6.34071	66	7.14474	98	7.52361	80	6.08925	64	4.33768
Solyc01g079503.1	0	0	0	0	0	0	0	0	0	0	2	0.136949	1	0.0895216	0	0	0	0	0	0	2	0.153543	4	0.304462	0	0
Solyc01g079507.1	68	6.55174	45	4.48412	44	4.53166	46	4.00522	27	2.21987	55	3.76609	21	1.87995	31	2.14189	93	9.99468	78	8.44378	56	4.29921	41	3.12074	42	2.8466
Solyc01g079520.3	573	55.208	514	51.2186	473	48.7153	1077	93.7743	1609	132.288	1599	109.49	470	42.0752	753	52.0273	397	42.6654	374	40.4868	1000	76.7715	1466	111.585	1233	83.5681
Solyc01g079530.3	107	10.3093	132	13.1534	132	13.595	572	49.804	1031	84.766	589	40.3314	70	6.26651	44	3.04011	79	8.4901	63	6.81998	446	34.2401	751	57.1628	507	34.3626
Solyc01g079540.3	1010	97.3125	813	81.013	964	99.2845	1245	108.402	1165	95.7832	1279	87.5786	1146	102.592	1539	106.335	940	101.021	1043	112.909	1447	111.088	1342	102.147	1623	110.001
Solyc01g079550.2	4	0.385396	1	0.099647	0	0	8	0.696559	10	0.822173	4	0.273897	1	0.0895216	3	0.20728	2	0.214939	1	0.108254	3	0.230315	1	0.0761156	1	0.0677762
Solyc01g079560.3	0	0	0	0	0	0	0	0	0	0	0	0	0	0	0	0	0	0	0	0	0	0	0	0	1	0.0677762
Solyc01g079570.3	21	2.02333	4	0.398588	15	1.54488	3	0.26121	3	0.246652	0	0	8	0.716173	11	0.760026	19	2.04192	13	1.4073	4	0.307086	0	0	3	0.203329
Solyc01g079580.3	65	6.26269	81	8.07141	89	9.16631	45	3.91815	88	7.23512	77	5.27252	1552	138.938	275	19.0007	83	8.91998	58	6.27871	73	5.60432	104	7.91602	88	5.96431
Solyc01g079590.3	407	39.2141	406	40.4567	446	45.9345	531	46.2341	690	56.7299	589	40.3314	679	60.7852	714	49.3326	302	32.4558	425	46.0078	595	45.6791	498	37.9056	700	47.4434
Solyc01g079600.3	63	6.06999	42	4.18518	31	3.19276	1244	108.315	2183	179.48	2164	148.178	219	19.6052	217	14.9932	33	3.5465	30	3.24761	2185	167.746	2112	160.756	1298	87.9736
Solyc01g079610.3	236	22.7384	191	19.0326	203	20.9074	683	59.4687	745	61.2519	694	47.5212	356	31.8697	526	36.3431	213	22.891	237	25.6561	1103	84.679	863	65.6877	627	42.4957
Solyc01g079620.3	9	0.867141	3	0.298941	6	0.617954	0	0	1	0.0822173	5	0.342371	39	3.49134	36	2.48736	6	0.644818	5	0.541268	2	0.153543	2	0.152231	6	0.406657
Solyc01g079630.3	64	6.16634	65	6.47706	62	6.38552	72	6.26903	71	5.83743	121	8.28539	101	9.04168	109	7.53117	60	6.44818	57	6.17046	91	6.98621	71	5.40421	101	6.8454
Solyc01g079640.3	81	7.80427	74	7.37388	74	7.62143	78	6.79145	76	6.24852	96	6.57353	78	6.98269	99	6.84024	80	8.59757	86	9.30981	98	7.52361	88	6.69817	78	5.28655
Solyc01g079650.3	199	19.1735	186	18.5343	172	17.7147	1561	135.916	1764	145.031	1340	91.7555	257	23.0071	324	22.3862	202	21.7089	201	21.759	2333	179.108	2605	198.281	1134	76.8583
Solyc01g079660.2	41	3.95031	7	0.697529	2	0.205985	1339	116.587	1479	121.599	894	61.216	14	1.2533	11	0.760026	2	0.214939	1	0.108254	2023	155.309	2224	169.281	738	50.0189
Solyc01g079670.2	2	0.192698	4	0.398588	3	0.308977	26	2.26382	21	1.72656	15	1.02711	7	0.626651	6	0.41456	2	0.214939	1	0.108254	20	1.53543	27	2.05512	16	1.08442
Solyc01g079680.3	513	49.4271	539	53.7098	532	54.7919	526	45.7988	556	45.7128	679	46.494	631	56.4881	697	48.158	511	54.917	581	62.8953	694	53.2794	644	49.0184	699	47.3756
Solyc01g079690.3	521	50.1979	547	54.5069	467	48.0974	534	46.4953	564	46.3706	603	41.29	596	53.3549	742	51.2672	484	52.0153	550	59.5395	659	50.5924	714	54.3465	696	47.1723
Solyc01g079710.3	204	19.6552	246	24.5132	199	20.4955	273	23.7701	344	28.2828	399	27.3212	167	14.9501	391	27.0155	267	28.6944	262	28.3624	335	25.7185	419	31.8924	492	33.3459
Solyc01g079720.3	181	17.4392	198	19.7301	165	16.9937	300	26.121	316	25.9807	448	30.6765	215	19.2472	376	25.9791	185	19.8819	144	15.5885	279	21.4193	305	23.2152	382	25.8905
Solyc01g079740.3	28	2.69777	8	0.797176	11	1.13291	167	14.5407	167	13.7303	162	11.0928	6	0.53713	11	0.760026	5	0.537348	1	0.108254	187	14.3563	163	12.4068	205	13.8941
Solyc01g079750.3	20	1.92698	20	1.99294	32	3.29575	17	1.48019	20	1.64435	11	0.753217	12	1.07426	49	3.38557	21	2.25686	21	2.27333	13	0.99803	13	0.989502	17	1.1522
Solyc01g079760.3	543	52.3175	533	53.1119	601	61.8983	538	46.8436	575	47.275	706	48.3428	496	44.4027	736	50.8527	557	59.8606	456	49.3636	618	47.4448	591	44.9843	767	51.9844
Solyc01g079780.3	394	37.9615	416	41.4532	392	40.373	322	28.0365	292	24.0075	367	25.1301	286	25.6032	312	21.5571	355	38.1517	308	33.3421	375	28.7893	345	26.2599	362	24.535
Solyc01g079790.3	3307	318.626	2662	265.26	2809	289.305	1377	119.895	833	68.487	947	64.8451	912	81.6437	444	30.6774	2421	260.184	2376	257.211	1053	80.8404	1212	92.2521	559	37.8869
Solyc01g079800.3	192	18.499	205	20.4276	219	22.5553	68	5.92075	100	8.22173	127	8.69623	135	12.0854	210	14.5096	196	21.064	173	18.7279	91	6.98621	116	8.82941	110	7.45539
Solyc01g079810.3	147	14.1633	114	11.3598	158	16.2728	379	32.9995	426	35.0246	391	26.7734	225	20.1424	421	29.0883	144	15.4756	131	14.1812	681	52.2814	397	30.2179	342	23.1795
Solyc01g079820.3	544	52.4139	598	59.5889	578	59.5295	396	34.4797	376	30.9137	402	27.5267	373	33.3916	353	24.3899	564	60.6129	587	63.5449	434	33.3188	473	36.0027	460	31.1771
Solyc01g079830.3	12	1.15619	18	1.79365	40	4.11969	5	0.43535	0	0	3	0.205423	0	0	1	0.0690933	24	2.57927	12	1.29904	5	0.383858	7	0.532809	0	0
Solyc01g079840.3	494	47.5964	482	48.0299	518	53.35	430	37.4401	459	37.7377	556	38.0717	531	47.536	614	42.4233	571	61.3652	490	53.0443	646	49.5944	541	41.1785	609	41.2757
Solyc01g079850.3	13	1.25254	15	1.49471	14	1.44189	6	0.522419	4	0.328869	11	0.753217	15	1.34282	13	0.898213	19	2.04192	9	0.974282	9	0.690944	5	0.380578	8	0.54221
Solyc01g079860.3	194	18.6917	213	21.2248	204	21.0104	222	19.3295	198	16.279	202	13.8318	198	17.7253	330	22.8008	140	15.0457	206	22.3002	226	17.3504	203	15.4515	227	15.3852
Solyc01g079865.1	12	1.15619	12	1.19576	16	1.64788	30	2.6121	37	3.04204	38	2.60202	64	5.72938	61	4.21469	12	1.28964	9	0.974282	24	1.84252	24	1.82677	29	1.96551
Solyc01g079870.3	421	40.5629	349	34.7768	326	33.5755	714	62.1679	805	66.1849	1048	71.761	1884	168.659	2659	183.719	328	35.25	330	35.7237	935	71.7814	987	75.1261	1403	95.0901
Solyc01g079880.3	11030	1062.73	8851	881.976	10899	1122.51	11253	979.798	10972	902.088	12598	862.639	17627	1578	10541	728.312	8766	942.079	9265	1002.97	12308	944.904	11412	868.631	18148	1230
Solyc01g079890.3	12	1.15619	4	0.398588	1	0.102992	2	0.17414	0	0	1	0.0684743	1	0.0895216	0	0	11	1.18217	8	0.866029	2	0.153543	2	0.152231	3	0.203329
Solyc01g079900.1	6	0.578094	0	0	0	0	0	0	0	0	1	0.0684743	0	0	0	0	0	0	0	0	2	0.153543	0	0	0	0
Solyc01g079910.1	1	0.096349	0	0	0	0	0	0	0	0	0	0	0	0	0	0	1	0.10747	0	0	0	0	0	0	0	0
Solyc01g079920.3	0	0	1	0.099647	0	0	0	0	0	0	0	0	0	0	0	0	0	0	0	0	0	0	1	0.0761156	0	0
Solyc01g079930.2	0	0	0	0	0	0	0	0	0	0	2	0.136949	0	0	0	0	0	0	0	0	2	0.153543	0	0	0	0
Solyc01g079940.3	18	1.73428	10	0.99647	29	2.98678	142	12.3639	167	13.7303	108	7.39522	17	1.52187	44	3.04011	23	2.4718	10	1.08254	296	22.7244	327	24.8898	89	6.03209
Solyc01g079950.3	129	12.429	68	6.776	119	12.2561	138	12.0156	106	8.71503	103	7.05285	137	12.2645	169	11.6768	116	12.4665	53	5.73744	158	12.1299	148	11.2651	152	10.302
Solyc01g079960.2	0	0	0	0	1	0.102992	1	0.0870699	1	0.0822173	0	0	0	0	0	0	0	0	0	0	0	0	0	0	0	0
Solyc01g079980.3	3	0.289047	0	0	3	0.308977	0	0	0	0	3	0.205423	1	0.0895216	1	0.0690933	5	0.537348	0	0	0	0	1	0.0761156	0	0
Solyc01g080010.2	5	0.481745	14	1.39506	7	0.720946	16	1.39312	44	3.61756	29	1.98575	21	1.87995	30	2.0728	3	0.322409	4	0.433014	18	1.38189	9	0.68504	13	0.881091
Solyc01g080020.2	395	38.0579	282	28.1005	473	48.7153	298	25.9468	759	62.4029	460	31.4982	22	1.96948	14	0.967306	550	59.1083	319	34.5329	271	20.8051	614	46.735	450	30.4993
Solyc01g080040.3	42	4.04666	40	3.98588	55	5.66457	51	4.44057	72	5.91965	88	6.02574	38	3.40182	68	4.69834	41	4.40626	42	4.54665	45	3.45472	84	6.39371	71	4.81211
Solyc01g080050.3	2	0.192698	0	0	0	0	0	0	0	0	0	0	1	0.0895216	0	0	0	0	0	0	0	0	0	0	1	0.0677762
Solyc01g080070.3	35	3.37222	32	3.18871	55	5.66457	30	2.6121	46	3.782	40	2.73897	121	10.8321	34	2.34917	79	8.4901	70	7.57775	48	3.68503	28	2.13124	65	4.40546
Solyc01g080080.3	275	26.496	252	25.1111	308	31.7216	424	36.9176	446	36.6689	530	36.2914	487	43.597	511	35.3067	270	29.0168	235	25.4396	499	38.309	460	35.0132	566	38.3613
Solyc01g080100.3	34	3.27587	23	2.29188	62	6.38552	68	5.92075	55	4.52195	87	5.95726	213	19.0681	127	8.77485	48	5.15854	41	4.4384	63	4.83661	123	9.36222	73	4.94767
Solyc01g080110.3	195	18.7881	282	28.1005	229	23.5852	301	26.208	314	25.8162	339	23.2128	270	24.1708	339	23.4226	194	20.8491	254	27.4964	400	30.7086	327	24.8898	364	24.6706
Solyc01g080120.2	1	0.096349	2	0.199294	0	0	0	0	1	0.0822173	0	0	0	0	0	0	0	0	0	0	2	0.153543	0	0	0	0
Solyc01g080130.2	499	48.0782	544	54.208	563	57.9846	273	23.7701	290	23.843	381	26.0887	421	37.6886	463	31.9902	591	63.5146	571	61.8128	363	27.8681	350	26.6405	422	28.6016
Solyc01g080140.3	181	17.4392	179	17.8368	179	18.4356	230	20.0261	242	19.8966	241	16.5023	197	17.6358	362	25.0118	169	18.1624	133	14.3977	282	21.6496	224	17.0499	283	19.1807
Solyc01g080150.3	186	17.9209	146	14.5485	182	18.7446	50	4.3535	75	6.1663	109	7.4637	177	15.8453	149	10.2949	275	29.5542	159	17.2123	192	14.7401	121	9.20998	147	9.96311
Solyc01g080160.3	232	22.353	162	16.1428	189	19.4655	201	17.5011	218	17.9234	277	18.9674	187	16.7405	206	14.2332	190	20.4192	179	19.3774	298	22.8779	257	19.5617	282	19.1129
Solyc01g080170.3	179	17.2465	204	20.328	214	22.0403	191	16.6304	161	13.237	214	14.6535	209	18.71	378	26.1173	120	12.8964	176	19.0526	200	15.3543	179	13.6247	253	17.1474
Solyc01g080180.3	89	8.57507	72	7.17459	74	7.62143	98	8.53285	110	9.0439	135	9.24403	128	11.4588	158	10.9167	78	8.38263	48	5.19617	110	8.44487	114	8.67718	147	9.96311
Solyc01g080190.3	22	2.11968	23	2.29188	28	2.88378	71	6.18196	81	6.6596	83	5.68337	18	1.61139	43	2.97101	22	2.36433	24	2.59809	77	5.91141	91	6.92652	105	7.1165
Solyc01g080200.3	339	32.6623	383	38.1648	359	36.9742	330	28.7331	426	35.0246	664	45.4669	264	23.6337	263	18.1715	333	35.7874	305	33.0174	453	34.7775	440	33.4909	574	38.9036
Solyc01g080210.3	155	14.9341	234	23.3174	199	20.4955	165	14.3665	149	12.2504	205	14.0372	128	11.4588	177	12.2295	173	18.5922	170	18.4031	211	16.1988	234	17.811	239	16.1985
Solyc01g080220.3	661	63.6867	535	53.3112	714	73.5365	2041	177.71	1611	132.452	1808	123.801	827	74.0344	1312	90.6504	484	52.0153	568	61.488	1807	138.726	1949	148.349	1918	129.995
Solyc01g080230.3	0	0	0	0	0	0	0	0	1	0.0822173	0	0	0	0	0	0	0	0	0	0	0	0	0	0	0	0
Solyc01g080240.3	1660	159.939	1368	136.317	1421	146.352	1036	90.2044	1096	90.1102	1379	94.426	2082	186.384	2254	155.736	1540	165.503	1365	147.766	1422	109.169	1194	90.882	1236	83.7714
Solyc01g080250.3	492	47.4037	628	62.5783	453	46.6555	642	55.8989	653	53.6879	875	59.915	800	71.6173	1266	87.4721	513	55.1319	564	61.055	958	73.5471	787	59.903	1192	80.7893
Solyc01g080260.3	6	0.578094	2	0.199294	2	0.205985	7	0.609489	8	0.657738	6	0.410846	6	0.53713	1	0.0690933	13	1.39711	7	0.757775	10	0.767715	6	0.456693	11	0.745539
Solyc01g080270.3	304	29.2901	306	30.492	296	30.4857	314	27.34	460	37.82	428	29.307	415	37.1515	461	31.852	260	27.9421	239	25.8726	447	34.3169	475	36.1549	463	31.3804
Solyc01g080280.3	37911	3652.69	35103	3497.91	37412	3853.15	4906	427.165	3086	253.723	2910	199.26	15524	1389.73	10547	728.727	39424	4236.88	39820	4310.66	6074	466.31	5725	435.762	3680	249.417
Solyc01g080290.3	28	2.69777	28	2.79012	23	2.36882	24	2.08968	17	1.39769	21	1.43796	29	2.59613	22	1.52005	36	3.86891	26	2.81459	20	1.53543	24	1.82677	12	0.813315
Solyc01g080300.3	115	11.0801	137	13.6516	100	10.2992	81	7.05266	93	7.64621	125	8.55929	108	9.66834	191	13.1968	82	8.81251	90	9.74282	106	8.13778	97	7.38321	112	7.59094
Solyc01g080310.3	94	9.05681	117	11.6587	88	9.06332	89	7.74922	92	7.56399	152	10.4081	82	7.34077	136	9.39669	88	9.45733	87	9.41806	81	6.21849	105	7.99214	78	5.28655
Solyc01g080320.2	40	3.85396	29	2.88976	43	4.42867	33	2.87331	41	3.37091	70	4.7932	37	3.3123	58	4.00741	35	3.76144	45	4.87141	33	2.53346	38	2.89239	41	2.77883
Solyc01g080330.3	1541	148.474	1422	141.698	1525	157.063	2298	200.087	2221	182.605	2333	159.75	2273	203.483	2237	154.562	1481	159.163	1450	156.968	2562	196.689	2238	170.347	2911	197.297
Solyc01g080340.3	158	15.2231	156	15.5449	144	14.8309	127	11.0579	129	10.606	149	10.2027	268	23.9918	259	17.8952	134	14.4009	147	15.9133	162	12.437	103	7.8399	252	17.0796
Solyc01g080350.3	46	4.43206	53	5.28129	56	5.76757	102	8.88113	93	7.64621	105	7.1898	61	5.46082	107	7.39298	57	6.12577	47	5.08792	117	8.98227	114	8.67718	105	7.1165
Solyc01g080360.3	109	10.502	103	10.2636	122	12.5651	90	7.83629	92	7.56399	153	10.4766	102	9.13121	165	11.4004	123	13.2188	85	9.20156	108	8.29132	113	8.60106	154	10.4375
Solyc01g080363.1	12	1.15619	8	0.797176	15	1.54488	10	0.870699	9	0.739956	20	1.36949	15	1.34282	17	1.17459	16	1.71951	7	0.757775	14	1.0748	15	1.14173	11	0.745539
Solyc01g080367.1	4	0.385396	5	0.498235	3	0.308977	0	0	2	0.164435	7	0.47932	2	0.179043	5	0.345467	0	0	1	0.108254	0	0	5	0.380578	2	0.135552
Solyc01g080370.3	1	0.096349	0	0	1	0.102992	0	0	1	0.0822173	1	0.0684743	1	0.0895216	0	0	1	0.10747	2	0.216507	0	0	0	0	3	0.203329
Solyc01g080380.3	6	0.578094	1	0.099647	2	0.205985	2	0.17414	1	0.0822173	7	0.47932	4	0.358087	4	0.276373	5	0.537348	4	0.433014	3	0.230315	0	0	8	0.54221
Solyc01g080400.3	131	12.6217	121	12.0573	102	10.5052	82	7.13973	101	8.30395	110	7.53217	127	11.3692	136	9.39669	93	9.99468	60	6.49522	95	7.29329	96	7.3071	123	8.33648
Solyc01g080410.3	143	13.7779	87	8.66929	70	7.20946	45	3.91815	59	4.85082	60	4.10846	249	22.2909	96	6.63296	141	15.1532	77	8.33553	67	5.14369	61	4.64305	39	2.64327
Solyc01g080415.1	31	2.98682	34	3.388	27	2.78079	50	4.3535	78	6.41295	67	4.58778	60	5.3713	72	4.97472	49	5.26601	34	3.68062	41	3.14763	69	5.25197	61	4.13435
Solyc01g080430.3	450	43.3571	437	43.5458	432	44.4927	561	48.8462	612	50.317	804	55.0533	700	62.6651	727	50.2308	394	42.343	362	39.1878	912	70.0156	666	50.693	955	64.7263
Solyc01g080440.1	0	0	0	0	0	0	0	0	0	0	0	0	1	0.0895216	0	0	0	0	0	0	0	0	0	0	0	0
Solyc01g080450.3	64	6.16634	70	6.97529	40	4.11969	52	4.52764	50	4.11087	91	6.23116	43	3.84943	112	7.73845	56	6.0183	59	6.38696	80	6.14172	72	5.48032	70	4.74434
Solyc01g080460.3	2594	249.929	1951	194.411	1890	194.655	3409	296.821	1779	146.265	3314	226.924	6212	556.108	6514	450.074	1283	137.884	1457	157.726	2761	211.966	2082	158.473	2891	195.941
Solyc01g080480.3	96	9.24951	106	10.5626	127	13.08	160	13.9312	229	18.8278	220	15.0643	140	12.533	202	13.9568	120	12.8964	97	10.5006	197	15.124	169	12.8635	257	17.4185
Solyc01g080490.2	3	0.289047	1	0.099647	2	0.205985	3	0.26121	0	0	2	0.136949	3	0.268565	2	0.138187	6	0.644818	1	0.108254	1	0.0767715	2	0.152231	3	0.203329
Solyc01g080500.2	3765	362.754	3101	309.005	3978	409.703	10908	949.759	10988	903.404	10985	752.19	4920	440.446	4639	320.524	3405	365.934	3761	407.142	14893	1143.36	12472	949.313	12481	845.915
Solyc01g080520.3	876	84.4018	817	81.4116	782	80.5399	511	44.4927	529	43.493	639	43.7551	540	48.3417	492	33.9939	769	82.6442	689	74.5867	510	39.1535	529	40.2651	544	36.8703
Solyc01g080530.3	166	15.9939	159	15.8439	165	16.9937	290	25.2503	281	23.1031	291	19.926	190	17.0091	247	17.066	169	18.1624	157	16.9958	317	24.3366	312	23.7481	330	22.3662
Solyc01g080540.3	1252	120.629	1027	102.338	1255	129.255	1274	110.927	1183	97.2631	1195	81.8268	1272	113.872	936	64.6713	1276	137.131	1259	136.291	1463	112.317	1517	115.467	1596	108.171
Solyc01g080550.2	0	0	1	0.099647	0	0	6	0.522419	8	0.657738	5	0.342371	1	0.0895216	0	0	1	0.10747	0	0	7	0.537401	4	0.304462	3	0.203329
Solyc01g080570.3	1	0.096349	0	0	0	0	159	13.8441	95	7.81064	148	10.1342	1	0.0895216	0	0	0	0	0	0	110	8.44487	63	4.79528	135	9.14979
Solyc01g080580.3	37	3.56491	19	1.89329	17	1.75087	10	0.870699	9	0.739956	42	2.87592	48	4.29704	70	4.83653	26	2.79421	23	2.48983	20	1.53543	20	1.52231	21	1.4233
Solyc01g080590.3	303	29.1938	241	24.0149	219	22.5553	267	23.2477	214	17.5945	276	18.8989	337	30.1688	298	20.5898	215	23.106	230	24.8983	194	14.8937	169	12.8635	251	17.0118
Solyc01g080600.3	70	6.74443	17	1.694	45	4.63465	38	3.30866	21	1.72656	43	2.94439	17	1.52187	10	0.690933	79	8.4901	55	5.95395	30	2.30315	49	3.72966	46	3.11771
Solyc01g080620.3	255	24.569	227	22.6199	258	26.572	277	24.1184	291	23.9252	352	24.1029	251	22.4699	356	24.5972	231	24.8255	210	22.7333	331	25.4114	348	26.4882	417	28.2627
Solyc01g080640.3	1667	160.614	1285	128.046	1409	145.116	959	83.5	1030	84.6838	1273	87.1678	1519	135.983	2173	150.14	1059	113.81	1261	136.508	1432	109.937	1162	88.4463	1290	87.4313
Solyc01g080660.3	125	12.0436	100	9.9647	91	9.37229	85	7.40094	99	8.13951	184	12.5993	117	10.474	125	8.63666	106	11.3918	119	12.8822	90	6.90944	139	10.5801	128	8.67536
Solyc01g080670.3	582	56.0751	676	67.3614	584	60.1475	897	78.1017	1010	83.0395	1282	87.784	708	63.3813	1110	76.6936	559	60.0755	519	56.1836	1055	80.994	1227	93.3938	1363	92.379
Solyc01g080680.3	0	0	0	0	0	0	0	0	3	0.246652	1	0.0684743	2	0.179043	7	0.483653	0	0	3	0.324761	1	0.0767715	4	0.304462	1	0.0677762
Solyc01g080690.3	252	24.28	276	27.5026	298	30.6917	451	39.2685	461	37.9022	718	49.1645	450	40.2847	664	45.878	213	22.891	220	23.8158	454	34.8543	439	33.4147	791	53.611
Solyc01g080700.3	70	6.74443	84	8.37035	124	12.771	29	2.52503	23	1.891	45	3.08134	41	3.67039	43	2.97101	72	7.73781	96	10.3923	24	1.84252	23	1.75066	54	3.65992
Solyc01g080705.1	49	4.7211	52	5.18165	68	7.00347	20	1.7414	26	2.13765	30	2.05423	16	1.43235	30	2.0728	42	4.51372	48	5.19617	11	0.844487	21	1.59843	21	1.4233
Solyc01g080720.3	30	2.89047	55	5.48059	17	1.75087	65	5.65954	53	4.35752	90	6.16269	42	3.75991	100	6.90933	29	3.11662	43	4.65491	80	6.14172	85	6.46982	84	5.6932
Solyc01g080725.1	1	0.096349	1	0.099647	1	0.102992	0	0	1	0.0822173	8	0.547794	10	0.895216	16	1.10549	4	0.429879	5	0.541268	10	0.767715	15	1.14173	6	0.406657
Solyc01g080750.3	22	2.11968	5	0.498235	20	2.05985	15	1.30605	33	2.71317	6	0.410846	6	0.53713	45	3.1092	27	2.90168	11	1.19079	8	0.614172	7	0.532809	17	1.1522
Solyc01g080760.3	155	14.9341	202	20.1287	193	19.8775	140	12.1898	171	14.0592	174	11.9145	95	8.50455	187	12.9204	189	20.3118	170	18.4031	147	11.2854	145	11.0368	163	11.0475
Solyc01g080770.3	136	13.1035	71	7.07494	97	9.99025	46	4.00522	54	4.43973	88	6.02574	75	6.71412	91	6.28749	118	12.6814	99	10.7171	73	5.60432	61	4.64305	122	8.2687
Solyc01g080780.2	304	29.2901	346	34.4779	308	31.7216	180	15.6726	234	19.2389	254	17.3925	152	13.6073	186	12.8514	344	36.9696	340	36.8062	281	21.5728	214	16.2887	391	26.5005
Solyc01g080790.3	7	0.674443	1	0.099647	7	0.720946	18	1.56726	21	1.72656	9	0.616269	5	0.447608	14	0.967306	3	0.322409	4	0.433014	7	0.537401	16	1.21785	10	0.677762
Solyc01g080800.3	11	1.05984	6	0.597882	8	0.823938	282	24.5537	194	15.9502	119	8.14844	6	0.53713	3	0.20728	3	0.322409	8	0.866029	115	8.82873	152	11.5696	112	7.59094
Solyc01g080810.3	855	82.3784	780	77.7247	789	81.2609	287	24.9891	330	27.1317	426	29.17	312	27.9307	387	26.7391	740	79.5275	801	86.7111	313	24.0295	346	26.336	354	23.9928
Solyc01g080820.1	0	0	0	0	0	0	0	0	0	0	0	0	0	0	0	0	0	0	0	0	1	0.0767715	0	0	0	0
Solyc01g080830.3	1322	127.373	1306	130.139	1256	129.358	735	63.9964	753	61.9096	790	54.0947	862	77.1676	857	59.213	1105	118.754	1207	130.662	727	55.8129	833	63.4043	706	47.85
Solyc01g080840.3	3514	338.571	3429	341.69	3147	324.117	1662	144.71	1537	126.368	2110	144.481	2426	217.179	2337	161.471	3012	323.699	3175	343.705	1926	147.862	2132	162.278	1856	125.793
Solyc01g080850.3	270	26.0142	287	28.5987	240	24.7181	356	30.9969	478	39.2999	510	34.9219	330	29.5421	482	33.303	198	21.279	236	25.5479	511	39.2302	499	37.9817	533	36.1247
Solyc01g080860.3	337	32.4696	367	36.5705	338	34.8114	327	28.4719	362	29.7627	418	28.6222	407	36.4353	604	41.7324	318	34.1753	331	35.8319	436	33.4724	442	33.6431	458	31.0415
Solyc01g080870.3	664	63.9758	828	82.5077	705	72.6095	7	0.609489	17	1.39769	9	0.616269	1340	119.959	2884	199.265	605	65.0191	597	64.6274	31	2.37992	33	2.51181	17	1.1522
Solyc01g080880.3	616	59.351	646	64.372	683	70.3437	370	32.2159	434	35.6823	520	35.6066	432	38.6733	704	48.6417	617	66.3088	583	63.1119	566	43.4527	543	41.3308	659	44.6645
Solyc01g080890.2	50	4.81745	45	4.48412	51	5.2526	176	15.3243	174	14.3058	172	11.7776	135	12.0854	124	8.56757	52	5.58842	38	4.11364	213	16.3523	204	15.5276	193	13.0808
Solyc01g080900.3	8	0.770792	1	0.099647	1	0.102992	1	0.0870699	1	0.0822173	2	0.136949	1	0.0895216	2	0.138187	14	1.50457	5	0.541268	3	0.230315	4	0.304462	1	0.0677762
Solyc01g080910.2	148	14.2597	135	13.4524	171	17.6117	135	11.7544	188	15.4569	143	9.79182	202	18.0834	218	15.0623	159	17.0877	188	20.3517	129	9.90353	107	8.14437	257	17.4185
Solyc01g080920.3	1	0.096349	0	0	0	0	0	0	1	0.0822173	1	0.0684743	0	0	0	0	0	0	0	0	0	0	0	0	1	0.0677762
Solyc01g080930.3	433	41.7191	396	39.4602	409	42.1238	648	56.4213	629	51.7147	643	44.029	559	50.0426	758	52.3727	373	40.0862	409	44.2757	603	46.2932	656	49.9318	770	52.1877
Solyc01g080940.3	223	21.4858	204	20.328	219	22.5553	238	20.7226	310	25.4874	276	18.8989	270	24.1708	282	19.4843	187	20.0968	216	23.3828	293	22.4941	283	21.5407	341	23.1117
Solyc01g080990.3	0	0	1	0.099647	1	0.102992	3	0.26121	1	0.0822173	1	0.0684743	1	0.0895216	0	0	0	0	5	0.541268	2	0.153543	4	0.304462	0	0
Solyc01g081000.3	11	1.05984	5	0.498235	14	1.44189	7	0.609489	15	1.23326	10	0.684743	1	0.0895216	7	0.483653	8	0.859757	13	1.4073	15	1.15157	10	0.761156	9	0.609986
Solyc01g081010.3	1287	124.001	1622	161.627	1455	149.854	1447	125.99	1783	146.593	2148	147.083	970	86.836	1593	110.066	1487	159.807	1325	143.436	1816	139.417	2106	160.299	1995	135.214
Solyc01g081020.1	14	1.34889	14	1.39506	11	1.13291	35	3.04745	18	1.47991	27	1.84881	13	1.16378	20	1.38187	19	2.04192	16	1.73206	27	2.07283	42	3.19685	30	2.03329
Solyc01g081030.3	385	37.0944	376	37.4673	335	34.5024	374	32.5641	360	29.5982	567	38.8249	405	36.2563	657	45.3943	407	43.7401	360	38.9713	541	41.5334	459	34.937	618	41.8857
Solyc01g081040.3	75	7.22618	58	5.77953	68	7.00347	63	5.4854	50	4.11087	75	5.13557	5	0.447608	11	0.760026	82	8.81251	32	3.46412	43	3.30118	51	3.88189	97	6.57429
Solyc01g081050.3	1920	184.99	1708	170.197	1366	140.687	2652	230.909	2399	197.239	3337	228.499	1589	142.25	1582	109.306	1421	152.714	1180	127.739	2343	179.876	3153	239.992	2489	168.695
Solyc01g081070.3	287	27.6522	322	32.0863	267	27.4989	371	32.3029	453	37.2444	599	41.0161	360	32.2278	495	34.2012	302	32.4558	306	33.1256	527	40.4586	437	33.2625	457	30.9737
Solyc01g081080.2	0	0	0	0	0	0	0	0	0	0	0	0	0	0	3	0.20728	0	0	0	0	0	0	0	0	0	0
Solyc01g081110.3	53	5.1065	61	6.07847	55	5.66457	34	2.96038	31	2.54874	69	4.72473	29	2.59613	45	3.1092	55	5.91083	49	5.30443	32	2.45669	33	2.51181	58	3.93102
Solyc01g081115.1	23	2.21603	35	3.48765	19	1.95685	29	2.52503	32	2.63095	61	4.17693	12	1.07426	29	2.00371	23	2.4718	27	2.92285	36	2.76377	44	3.34909	56	3.79547
Solyc01g081140.1	0	0	0	0	0	0	1	0.0870699	1	0.0822173	0	0	0	0	0	0	1	0.10747	0	0	0	0	1	0.0761156	0	0
Solyc01g081150.3	193	18.5954	248	24.7125	219	22.5553	300	26.121	346	28.4472	339	23.2128	201	17.9938	237	16.3751	206	22.1387	189	20.4599	258	19.8071	270	20.5512	362	24.535
Solyc01g081160.3	144	13.8743	169	16.8403	149	15.3458	34	2.96038	45	3.69978	69	4.72473	101	9.04168	109	7.53117	115	12.359	127	13.7482	37	2.84055	54	4.11024	69	4.67656
Solyc01g081170.2	64	6.16634	75	7.47353	75	7.72442	12	1.04484	17	1.39769	29	1.98575	46	4.11799	54	3.73104	49	5.26601	73	7.90251	18	1.38189	21	1.59843	20	1.35552
Solyc01g081173.1	31	2.98682	24	2.39153	23	2.36882	3	0.26121	5	0.411087	13	0.890166	19	1.70091	29	2.00371	24	2.57927	26	2.81459	9	0.690944	10	0.761156	9	0.609986
Solyc01g081175.1	6	0.578094	4	0.398588	3	0.308977	3	0.26121	4	0.328869	8	0.547794	4	0.358087	8	0.552746	2	0.214939	5	0.541268	1	0.0767715	4	0.304462	6	0.406657
Solyc01g081177.1	1184	114.077	980	97.6541	1072	110.408	989	86.1121	814	66.9249	815	55.8065	1029	92.1178	935	64.6022	912	98.0123	897	97.1035	828	63.5668	892	67.8951	1011	68.5218
Solyc01g081200.3	132	12.7181	100	9.9647	144	14.8309	127	11.0579	166	13.6481	120	8.21691	249	22.2909	302	20.8662	85	9.13492	134	14.506	145	11.1319	140	10.6562	176	11.9286
Solyc01g081210.3	33	3.17952	21	2.09259	37	3.81071	19	1.65433	15	1.23326	25	1.71186	34	3.04374	40	2.76373	30	3.22409	33	3.57237	10	0.767715	22	1.67454	10	0.677762
Solyc01g081240.3	9	0.867141	14	1.39506	14	1.44189	23	2.00261	31	2.54874	46	3.14982	1	0.0895216	12	0.82912	16	1.71951	12	1.29904	29	2.22637	38	2.89239	31	2.10106
Solyc01g081250.3	100	9.6349	100	9.9647	95	9.78426	207	18.0235	104	8.5506	211	14.4481	43	3.84943	70	4.83653	42	4.51372	40	4.33014	35	2.687	69	5.25197	146	9.89533
Solyc01g081290.3	5	0.481745	8	0.797176	8	0.823938	14	1.21898	24	1.97322	23	1.57491	6	0.53713	8	0.552746	4	0.429879	12	1.29904	14	1.0748	17	1.29396	20	1.35552
Solyc01g081293.1	3	0.289047	5	0.498235	4	0.411969	4	0.34828	19	1.56213	22	1.50643	8	0.716173	17	1.17459	3	0.322409	5	0.541268	15	1.15157	10	0.761156	23	1.55885
Solyc01g081297.1	108	10.4057	110	10.9612	77	7.9304	276	24.0313	239	19.6499	325	22.2541	149	13.3387	204	14.095	82	8.81251	90	9.74282	420	32.244	424	32.273	301	20.4006
Solyc01g081300.3	88	8.47872	122	12.1569	90	9.2693	118	10.2742	109	8.96169	140	9.5864	58	5.19225	138	9.53488	130	13.9711	119	12.8822	134	10.2874	159	12.1024	163	11.0475
Solyc01g081310.3	451	43.4534	461	45.9373	311	32.0306	780	67.9145	732	60.1831	899	61.5584	1372	122.824	1151	79.5264	285	30.6288	338	36.5897	747	57.3483	647	49.2468	940	63.7097
Solyc01g081320.3	382	36.8053	417	41.5528	301	31.0007	720	62.6903	747	61.4163	879	60.1889	1330	119.064	1080	74.6208	250	26.8674	263	28.4707	722	55.429	597	45.441	927	62.8286
Solyc01g081325.1	18	1.73428	15	1.49471	13	1.3389	11	0.957769	24	1.97322	28	1.91728	7	0.626651	15	1.0364	2	0.214939	9	0.974282	19	1.45866	18	1.37008	23	1.55885
Solyc01g081330.3	20	1.92698	14	1.39506	8	0.823938	25	2.17675	27	2.21987	30	2.05423	15	1.34282	28	1.93461	22	2.36433	23	2.48983	41	3.14763	32	2.4357	26	1.76218
Solyc01g081340.3	4	0.385396	5	0.498235	4	0.411969	1	0.0870699	2	0.164435	1	0.0684743	4	0.358087	1	0.0690933	11	1.18217	2	0.216507	3	0.230315	0	0	0	0
Solyc01g081370.3	2	0.192698	0	0	1	0.102992	0	0	0	0	2	0.136949	0	0	0	0	0	0	0	0	0	0	0	0	0	0
Solyc01g081380.3	47	4.52841	45	4.48412	50	5.14961	55	4.78884	56	4.60417	39	2.6705	38	3.40182	57	3.93832	33	3.5465	55	5.95395	51	3.91535	55	4.18636	64	4.33768
Solyc01g081390.3	158	15.2231	220	21.9223	254	26.16	239	20.8097	279	22.9386	337	23.0758	249	22.2909	358	24.7354	195	20.9566	261	28.2542	319	24.4901	342	26.0315	377	25.5516
Solyc01g081400.3	36	3.46857	40	3.98588	43	4.42867	70	6.09489	64	5.26191	65	4.45083	54	4.83417	52	3.59285	44	4.72866	51	5.52093	67	5.14369	67	5.09974	80	5.4221
Solyc01g081410.3	77	7.41888	64	6.37741	90	9.2693	85	7.40094	93	7.64621	107	7.32675	75	6.71412	132	9.12032	112	12.0366	88	9.52632	81	6.21849	91	6.92652	122	8.2687
Solyc01g081420.2	18	1.73428	16	1.59435	23	2.36882	24	2.08968	31	2.54874	82	5.61489	30	2.68565	71	4.90562	25	2.68674	17	1.84031	32	2.45669	39	2.96851	46	3.11771
Solyc01g081430.3	116	11.1765	105	10.4629	90	9.2693	197	17.1528	259	21.2943	249	17.0501	125	11.1902	131	9.05122	101	10.8544	91	9.85108	187	14.3563	229	17.4305	178	12.0642
Solyc01g081440.3	349	33.6258	470	46.8341	463	47.6854	294	25.5986	439	36.0934	480	32.8677	569	50.9378	477	32.9575	395	42.4505	486	52.6113	333	25.5649	404	30.7507	515	34.9048
Solyc01g081450.3	429	41.3337	391	38.962	413	42.5358	574	49.9781	611	50.2348	763	52.2459	1355	121.302	897	61.9767	323	34.7127	352	38.1053	985	75.62	691	52.5959	982	66.5563
Solyc01g081460.3	84	8.09332	113	11.2601	108	11.1232	55	4.78884	74	6.08408	61	4.17693	49	4.38656	51	3.52376	75	8.06022	82	8.8768	32	2.45669	60	4.56693	71	4.81211
Solyc01g081470.3	446	42.9717	391	38.962	310	31.9276	176	15.3243	132	10.8527	180	12.3254	229	20.5005	305	21.0735	404	43.4177	352	38.1053	160	12.2834	158	12.0263	212	14.3686
Solyc01g081480.3	591	56.9423	464	46.2362	421	43.3597	140	12.1898	117	9.61943	162	11.0928	241	21.5747	268	18.517	457	49.1136	418	45.25	139	10.6712	120	9.13387	158	10.7086
Solyc01g081490.3	1237	119.184	1550	154.453	1432	147.485	467	40.6616	409	33.6269	627	42.9334	246	22.0223	431	29.7792	1506	161.849	1417	153.395	418	32.0905	570	43.3859	460	31.1771
Solyc01g081500.3	680	65.5174	716	71.3473	638	65.7091	1301	113.278	1098	90.2746	1316	90.1122	1117	99.9957	1543	106.611	646	69.4254	752	81.4067	1258	96.5786	1246	94.84	1508	102.207
Solyc01g081510.3	59	5.68459	69	6.87565	76	7.82741	60	5.22419	50	4.11087	56	3.83456	62	5.55034	80	5.52746	66	7.093	78	8.44378	81	6.21849	87	6.62205	143	9.692
Solyc01g081520.3	191	18.4027	271	27.0043	172	17.7147	287	24.9891	315	25.8985	507	34.7165	169	15.1292	415	28.6737	190	20.4192	225	24.3571	319	24.4901	405	30.8268	352	23.8572
Solyc01g081530.2	5	0.481745	0	0	1	0.102992	4	0.34828	2	0.164435	3	0.205423	0	0	0	0	0	0	0	0	10	0.767715	4	0.304462	1	0.0677762
Solyc01g081535.1	2	0.192698	4	0.398588	4	0.411969	0	0	1	0.0822173	1	0.0684743	3	0.268565	4	0.276373	2	0.214939	2	0.216507	0	0	1	0.0761156	5	0.338881
Solyc01g081540.3	184	17.7282	107	10.6622	140	14.4189	170	14.8019	161	13.237	271	18.5565	177	15.8453	161	11.124	93	9.99468	99	10.7171	213	16.3523	147	11.189	183	12.4031
Solyc01g081545.1	23	2.21603	9	0.896823	13	1.3389	6	0.522419	14	1.15104	27	1.84881	16	1.43235	12	0.82912	9	0.967227	8	0.866029	16	1.22834	18	1.37008	14	0.948867
Solyc01g081560.2	4	0.385396	14	1.39506	1	0.102992	7	0.609489	12	0.986608	11	0.753217	3	0.268565	5	0.345467	7	0.752287	9	0.974282	20	1.53543	16	1.21785	30	2.03329
Solyc01g081570.3	1707	164.468	1612	160.631	1753	180.545	1075	93.6002	896	73.6667	999	68.4058	1536	137.505	1675	115.731	1578	169.587	1497	162.056	1014	77.8463	1400	106.562	842	57.0676
Solyc01g081590.3	0	0	0	0	0	0	0	0	1	0.0822173	0	0	0	0	0	0	0	0	0	0	0	0	0	0	0	0
Solyc01g081600.3	1	0.096349	17	1.694	11	1.13291	18	1.56726	98	8.0573	34	2.32813	4	0.358087	16	1.10549	6	0.644818	5	0.541268	5	0.383858	4	0.304462	19	1.28775
Solyc01g081610.3	384	36.998	398	39.6595	440	45.3166	267	23.2477	289	23.7608	325	22.2541	262	23.4547	272	18.7934	448	48.1464	424	45.8995	369	28.3287	268	20.399	395	26.7716
Solyc01g081620.3	4	0.385396	3	0.298941	3	0.308977	4	0.34828	5	0.411087	5	0.342371	7	0.626651	2	0.138187	4	0.429879	3	0.324761	2	0.153543	2	0.152231	11	0.745539
Solyc01g081630.3	0	0	0	0	0	0	1	0.0870699	1	0.0822173	0	0	0	0	0	0	6	0.644818	1	0.108254	2	0.153543	1	0.0761156	1	0.0677762
Solyc01g081640.3	0	0	0	0	0	0	0	0	0	0	1	0.0684743	0	0	4	0.276373	0	0	0	0	1	0.0767715	0	0	1	0.0677762
Solyc01g086640.2	24	2.31238	54	5.38094	18	1.85386	1099	95.6898	1709	140.509	1307	89.4959	331	29.6317	150	10.364	13	1.39711	11	1.19079	2032	156	2010	152.992	1092	74.0117
Solyc01g086650.3	103	9.92395	131	13.0538	122	12.5651	61	5.31126	74	6.08408	111	7.60065	140	12.533	176	12.1604	175	18.8072	110	11.9079	106	8.13778	127	9.66668	108	7.31983
Solyc01g086660.2	30	2.89047	47	4.68341	34	3.50174	73	6.3561	69	5.67299	92	6.29963	29	2.59613	77	5.32018	12	1.28964	22	2.38158	87	6.67912	60	4.56693	131	8.87869
Solyc01g086670.3	64	6.16634	26	2.59082	20	2.05985	442	38.4849	477	39.2177	269	18.4196	58	5.19225	115	7.94573	26	2.79421	20	2.16507	481	36.9271	306	23.2914	235	15.9274
Solyc01g086680.3	51	4.9138	31	3.08906	6	0.617954	64	5.57247	54	4.43973	72	4.93015	7	0.626651	21	1.45096	3	0.322409	2	0.216507	59	4.52952	22	1.67454	50	3.38881
Solyc01g086690.2	11	1.05984	4	0.398588	2	0.205985	9	0.783629	1	0.0822173	6	0.410846	0	0	5	0.345467	8	0.859757	7	0.757775	10	0.767715	18	1.37008	5	0.338881
Solyc01g086700.3	0	0	0	0	0	0	0	0	0	0	0	0	0	0	0	0	0	0	0	0	2	0.153543	0	0	0	0
Solyc01g086710.3	102	9.8276	206	20.5273	101	10.4022	236	20.5485	337	27.7072	490	33.5524	95	8.50455	335	23.1463	203	21.8163	209	22.625	378	29.0196	437	33.2625	507	34.3626
Solyc01g086720.3	12	1.15619	8	0.797176	1	0.102992	3	0.26121	6	0.493304	19	1.30101	28	2.50661	3	0.20728	13	1.39711	9	0.974282	13	0.99803	9	0.68504	15	1.01664
Solyc01g086730.3	6	0.578094	19	1.89329	4	0.411969	234	20.3744	291	23.9252	213	14.585	11	0.984738	11	0.760026	0	0	2	0.216507	353	27.1003	198	15.0709	187	12.6742
Solyc01g086740.3	303	29.1938	366	36.4708	319	32.8545	340	29.6038	474	38.971	558	38.2086	445	39.8371	824	56.9329	377	40.5161	322	34.8577	562	43.1456	552	42.0158	620	42.0213
Solyc01g086750.3	701	67.5407	935	93.17	654	67.3569	737	64.1705	779	64.0473	1291	88.4003	553	49.5055	1016	70.1988	747	80.2798	734	79.4581	984	75.5432	1133	86.2389	1172	79.4337
Solyc01g086755.1	1	0.096349	0	0	0	0	0	0	0	0	0	0	0	0	0	0	0	0	0	0	0	0	0	0	0	0
Solyc01g086800.3	72	6.93713	18	1.79365	48	4.94363	46	4.00522	63	5.17969	47	3.21829	22	1.96948	8	0.552746	58	6.23324	50	5.41268	99	7.60038	84	6.39371	39	2.64327
Solyc01g086810.2	301	29.0011	272	27.104	291	29.9707	385	33.5219	419	34.4491	679	46.494	342	30.6164	340	23.4917	228	24.5031	262	28.3624	431	33.0885	549	41.7874	663	44.9356
Solyc01g086820.3	100	9.6349	35	3.48765	74	7.62143	73	6.3561	47	3.86421	77	5.27252	33	2.95421	34	2.34917	127	13.6486	71	7.68601	82	6.29526	65	4.94751	90	6.09986
Solyc01g086840.2	12	1.15619	2	0.199294	9	0.92693	3	0.26121	7	0.575521	5	0.342371	2	0.179043	2	0.138187	5	0.537348	4	0.433014	2	0.153543	4	0.304462	3	0.203329
Solyc01g086845.1	48	4.62475	70	6.97529	56	5.76757	144	12.5381	148	12.1682	167	11.4352	235	21.0376	301	20.7971	67	7.20047	62	6.71172	236	18.1181	145	11.0368	228	15.453
Solyc01g086850.3	82	7.90062	95	9.46647	76	7.82741	212	18.4588	213	17.5123	235	16.0915	412	36.8829	557	38.485	71	7.63034	89	9.63457	293	22.4941	225	17.126	379	25.6872
Solyc01g086860.3	148	14.2597	158	15.7442	151	15.5518	249	21.6804	337	27.7072	315	21.5694	177	15.8453	236	16.306	135	14.5084	189	20.4599	339	26.0255	345	26.2599	296	20.0618
Solyc01g086870.3	652	62.8196	549	54.7062	547	56.3368	1189	103.526	1506	123.819	1435	98.2606	559	50.0426	494	34.1321	471	50.6182	423	45.7913	1125	86.368	1287	97.9607	1374	93.1245
Solyc01g086890.3	1132	109.067	965	96.1594	953	98.1516	1298	113.017	1737	142.811	1865	127.705	1483	132.761	2146	148.274	876	94.1434	851	92.1238	1499	115.081	1540	117.218	1531	103.765
Solyc01g086893.1	37	3.56491	30	2.98941	26	2.6778	32	2.78624	40	3.28869	70	4.7932	28	2.50661	66	4.56016	23	2.4718	21	2.27333	38	2.91732	49	3.72966	34	2.30439
Solyc01g086895.1	79	7.61157	53	5.28129	24	2.47181	61	5.31126	65	5.34413	136	9.3125	97	8.6836	191	13.1968	36	3.86891	39	4.22189	74	5.68109	93	7.07875	87	5.89653
Solyc01g086900.3	214	20.6187	255	25.41	249	25.6451	45	3.91815	51	4.19308	63	4.31388	93	8.32551	105	7.2548	221	23.7508	281	30.4193	54	4.14566	74	5.63255	45	3.04993
Solyc01g086920.3	690	66.4808	301	29.9938	795	81.8788	55	4.78884	42	3.45313	26	1.78033	247	22.1118	89	6.1493	642	68.9955	491	53.1525	32	2.45669	83	6.31759	54	3.65992
Solyc01g086930.3	150	14.4524	66	6.5767	132	13.595	17	1.48019	15	1.23326	39	2.6705	67	5.99795	20	1.38187	126	13.5412	106	11.4749	20	1.53543	16	1.21785	26	1.76218
Solyc01g086950.3	155	14.9341	127	12.6552	111	11.4321	90	7.83629	58	4.7686	120	8.21691	197	17.6358	232	16.0296	95	10.2096	77	8.33553	99	7.60038	78	5.93701	113	7.65871
Solyc01g086953.1	0	0	0	0	0	0	0	0	0	0	1	0.0684743	0	0	0	0	0	0	0	0	0	0	0	0	0	0
Solyc01g086957.1	237	22.8347	148	14.7478	139	14.3159	198	17.2398	151	12.4148	199	13.6264	273	24.4394	272	18.7934	127	13.6486	148	16.0215	170	13.0512	134	10.1995	160	10.8442
Solyc01g086960.3	1430	137.779	1110	110.608	1305	134.405	6204	540.182	7554	621.07	6396	437.961	2278	203.93	2158	149.103	1080	116.067	1052	113.883	8848	679.274	9444	718.835	7502	508.457
Solyc01g086970.3	386	37.1907	466	46.4355	508	52.3201	979	85.2414	1042	85.6704	1200	82.1691	2296	205.542	2667	184.272	415	44.5999	450	48.7141	1189	91.2813	1146	87.2284	1619	109.73
Solyc01g086980.3	223	21.4858	237	23.6163	166	17.0967	253	22.0287	236	19.4033	406	27.8006	225	20.1424	365	25.2191	175	18.8072	195	21.1095	331	25.4114	298	22.6824	370	25.0772
Solyc01g086990.3	401	38.636	443	44.1436	394	40.5789	441	38.3978	429	35.2712	512	35.0588	369	33.0335	578	39.9359	398	42.7729	343	37.131	542	41.6102	486	36.9922	533	36.1247
Solyc01g086995.1	13	1.25254	20	1.99294	11	1.13291	14	1.21898	21	1.72656	26	1.78033	20	1.79043	57	3.93832	4	0.429879	13	1.4073	8	0.614172	18	1.37008	30	2.03329
Solyc01g087000.3	6	0.578094	15	1.49471	7	0.720946	14	1.21898	16	1.31548	20	1.36949	12	1.07426	21	1.45096	4	0.429879	5	0.541268	14	1.0748	14	1.06562	20	1.35552
Solyc01g087003.1	0	0	1	0.099647	3	0.308977	5	0.43535	2	0.164435	4	0.273897	6	0.53713	7	0.483653	1	0.10747	3	0.324761	3	0.230315	6	0.456693	7	0.474434
Solyc01g087007.1	0	0	0	0	1	0.102992	1	0.0870699	0	0	6	0.410846	0	0	8	0.552746	0	0	0	0	3	0.230315	4	0.304462	1	0.0677762
Solyc01g087010.3	0	0	0	0	0	0	0	0	1	0.0822173	1	0.0684743	0	0	0	0	0	0	0	0	1	0.0767715	1	0.0761156	0	0
Solyc01g087015.1	0	0	0	0	0	0	0	0	1	0.0822173	3	0.205423	0	0	0	0	0	0	0	0	0	0	0	0	0	0
Solyc01g087020.2	25	2.40873	36	3.58729	37	3.81071	537	46.7565	552	45.384	487	33.347	289	25.8718	239	16.5133	18	1.93445	43	4.65491	814	62.492	656	49.9318	499	33.8203
Solyc01g087030.3	207	19.9443	206	20.5273	189	19.4655	257	22.377	250	20.5543	392	26.8419	292	26.1403	290	20.0371	170	18.2698	161	17.4288	326	25.0275	338	25.7271	355	24.0606
Solyc01g087035.1	7	0.674443	7	0.697529	7	0.720946	4	0.34828	4	0.328869	19	1.30101	6	0.53713	14	0.967306	13	1.39711	6	0.649522	7	0.537401	15	1.14173	15	1.01664
Solyc01g087040.2	2503	241.162	2176	216.832	2251	231.836	410	35.6987	444	36.5045	387	26.4995	333	29.8107	131	9.05122	2419	259.969	2424	262.407	423	32.4744	565	43.0053	460	31.1771
Solyc01g087050.3	0	0	1	0.099647	0	0	0	0	0	0	1	0.0684743	2	0.179043	14	0.967306	2	0.214939	0	0	1	0.0767715	0	0	2	0.135552
Solyc01g087060.3	12	1.15619	11	1.09612	18	1.85386	32	2.78624	56	4.60417	45	3.08134	3	0.268565	3	0.20728	20	2.14939	11	1.19079	34	2.61023	63	4.79528	45	3.04993
Solyc01g087070.3	31	2.98682	35	3.48765	21	2.16284	83	7.2268	109	8.96169	108	7.39522	24	2.14852	42	2.90192	17	1.82698	21	2.27333	102	7.8307	85	6.46982	92	6.23541
Solyc01g087080.3	267	25.7252	247	24.6128	290	29.8678	227	19.7649	270	22.1987	254	17.3925	187	16.7405	170	11.7459	266	28.5869	202	21.8672	265	20.3445	313	23.8242	380	25.755
Solyc01g087090.3	211	20.3296	213	21.2248	232	23.8942	255	22.2028	252	20.7188	230	15.7491	179	16.0244	198	13.6805	251	26.9749	200	21.6507	253	19.4232	319	24.2809	391	26.5005
Solyc01g087095.1	6	0.578094	6	0.597882	5	0.514961	7	0.609489	6	0.493304	10	0.684743	3	0.268565	1	0.0690933	2	0.214939	8	0.866029	6	0.460629	4	0.304462	3	0.203329
Solyc01g087120.3	1376	132.576	1126	112.203	1240	127.71	1506	131.127	1601	131.63	1516	103.807	1263	113.066	1576	108.891	1243	133.585	1152	124.708	1607	123.372	1401	106.638	1828	123.895
Solyc01g087130.3	1	0.096349	0	0	0	0	2	0.17414	0	0	0	0	0	0	1	0.0690933	1	0.10747	0	0	0	0	0	0	2	0.135552
Solyc01g087140.3	8	0.770792	0	0	5	0.514961	0	0	0	0	0	0	11	0.984738	2	0.138187	3	0.322409	3	0.324761	0	0	0	0	0	0
Solyc01g087150.3	40	3.85396	13	1.29541	33	3.39874	8	0.696559	13	1.06883	10	0.684743	19	1.70091	5	0.345467	25	2.68674	19	2.05682	11	0.844487	11	0.837271	13	0.881091
Solyc01g087160.2	844	81.3186	784	78.1233	655	67.4599	741	64.5188	822	67.5826	1082	74.0892	833	74.5715	1536	106.127	629	67.5984	737	79.7829	835	64.1042	896	68.1996	946	64.1163
Solyc01g087170.3	1093	105.31	1044	104.032	849	87.4404	965	84.0225	1104	90.7679	1515	103.739	1099	98.3843	2109	145.718	853	91.6716	894	96.7787	1205	92.5097	1154	87.8374	1251	84.7881
Solyc01g087180.3	0	0	1	0.099647	1	0.102992	7	0.609489	23	1.891	6	0.410846	24	2.14852	57	3.93832	0	0	0	0	20	1.53543	11	0.837271	7	0.474434
Solyc01g087190.3	576	55.4971	399	39.7592	367	37.7982	324	28.2106	184	15.128	256	17.5294	521	46.6408	380	26.2555	376	40.4086	382	41.3529	209	16.0452	295	22.4541	188	12.7419
Solyc01g087200.3	186	17.9209	125	12.4559	160	16.4788	170	14.8019	118	9.70164	215	14.722	72	6.44556	152	10.5022	124	13.3262	120	12.9904	128	9.82676	177	13.4725	226	15.3174
Solyc01g087210.3	1846	177.86	1517	151.165	1862	191.772	1324	115.281	1668	137.138	2025	138.66	6143	549.931	5490	379.322	1754	188.502	1893	204.924	2176	167.055	1822	138.683	2380	161.307
Solyc01g087230.3	121	11.6582	154	15.3456	166	17.0967	157	13.67	166	13.6481	210	14.3796	239	21.3957	410	28.3283	145	15.5831	187	20.2434	221	16.9665	190	14.462	313	21.214
Solyc01g087235.1	2	0.192698	3	0.298941	1	0.102992	0	0	1	0.0822173	5	0.342371	1	0.0895216	10	0.690933	3	0.322409	3	0.324761	3	0.230315	2	0.152231	1	0.0677762
Solyc01g087240.3	299	28.8084	203	20.2283	219	22.5553	595	51.8066	566	46.535	807	55.2587	654	58.5471	863	59.6275	227	24.3956	226	24.4653	724	55.5826	633	48.1812	870	58.9653
Solyc01g087250.3	350	33.7222	295	29.3959	323	33.2665	429	37.353	442	36.3401	520	35.6066	739	66.1565	1558	107.647	325	34.9276	283	30.6358	458	35.1614	423	32.1969	543	36.8025
Solyc01g087260.3	3759	362.176	2757	274.727	2645	272.415	1359	118.328	1110	91.2612	1290	88.3318	3685	329.887	3559	245.903	2679	287.911	2684	290.553	1517	116.462	1455	110.748	1311	88.8546
Solyc01g087270.3	233	22.4493	157	15.6446	134	13.801	27	2.35089	18	1.47991	17	1.16406	211	18.8891	197	13.6114	106	11.3918	142	15.372	29	2.22637	29	2.20735	27	1.82996
Solyc01g087280.1	0	0	0	0	0	0	0	0	4	0.328869	2	0.136949	0	0	2	0.138187	0	0	0	0	0	0	1	0.0761156	1	0.0677762
Solyc01g087290.3	601	57.9058	570	56.7988	588	60.5594	283	24.6408	333	27.3784	348	23.829	224	20.0528	345	23.8372	515	55.3469	530	57.3744	250	19.1929	272	20.7034	281	19.0451
Solyc01g087300.3	113	10.8874	160	15.9435	132	13.595	158	13.757	175	14.388	233	15.9545	154	13.7863	243	16.7897	132	14.186	117	12.6657	183	14.0492	187	14.2336	201	13.623
Solyc01g087320.3	82	7.90062	99	9.86506	89	9.16631	172	14.976	155	12.7437	251	17.187	113	10.1159	167	11.5386	75	8.06022	84	9.0933	187	14.3563	183	13.9291	209	14.1652
Solyc01g087330.3	4	0.385396	3	0.298941	2	0.205985	4	0.34828	7	0.575521	3	0.205423	4	0.358087	0	0	2	0.214939	3	0.324761	1	0.0767715	2	0.152231	4	0.271105
Solyc01g087332.1	20	1.92698	25	2.49118	16	1.64788	10	0.870699	10	0.822173	12	0.821691	15	1.34282	30	2.0728	20	2.14939	15	1.6238	5	0.383858	17	1.29396	10	0.677762
Solyc01g087334.1	10	0.96349	13	1.29541	10	1.02992	11	0.957769	8	0.657738	29	1.98575	7	0.626651	22	1.52005	8	0.859757	9	0.974282	5	0.383858	10	0.761156	4	0.271105
Solyc01g087336.1	11	1.05984	6	0.597882	10	1.02992	10	0.870699	8	0.657738	12	0.821691	9	0.805695	10	0.690933	7	0.752287	8	0.866029	15	1.15157	16	1.21785	12	0.813315
Solyc01g087338.1	1	0.096349	1	0.099647	0	0	0	0	0	0	0	0	0	0	0	0	0	0	0	0	0	0	1	0.0761156	0	0
Solyc01g087360.2	1	0.096349	4	0.398588	3	0.308977	0	0	0	0	0	0	4	0.358087	1	0.0690933	0	0	0	0	3	0.230315	0	0	4	0.271105
Solyc01g087380.3	41	3.95031	61	6.07847	38	3.91371	79	6.87852	123	10.1127	117	8.01149	44	3.93895	74	5.1129	32	3.43903	44	4.76316	54	4.14566	80	6.08925	97	6.57429
Solyc01g087385.1	51	4.9138	46	4.58376	54	5.56158	68	5.92075	63	5.17969	114	7.80607	59	5.28178	92	6.35658	44	4.72866	44	4.76316	58	4.45275	98	7.45933	87	5.89653
Solyc01g087400.3	153	14.7414	126	12.5555	104	10.7112	259	22.5511	375	30.8315	398	27.2528	131	11.7273	231	15.9606	105	11.2843	123	13.3152	201	15.4311	263	20.0184	279	18.9096
Solyc01g087410.3	28	2.69777	19	1.89329	18	1.85386	32	2.78624	29	2.3843	83	5.68337	21	1.87995	56	3.86922	13	1.39711	9	0.974282	39	2.99409	55	4.18636	46	3.11771
Solyc01g087420.3	184	17.7282	137	13.6516	149	15.3458	128	11.1449	150	12.3326	247	16.9131	112	10.0264	176	12.1604	124	13.3262	102	11.0419	129	9.90353	209	15.9082	203	13.7586
Solyc01g087425.1	8	0.770792	12	1.19576	9	0.92693	9	0.783629	7	0.575521	25	1.71186	11	0.984738	7	0.483653	2	0.214939	7	0.757775	7	0.537401	11	0.837271	19	1.28775
Solyc01g087430.3	304	29.2901	266	26.5061	279	28.7348	339	29.5167	367	30.1738	441	30.1972	293	26.2298	431	29.7792	264	28.372	210	22.7333	323	24.7972	341	25.9554	416	28.1949
Solyc01g087450.3	84	8.09332	37	3.68694	43	4.42867	37	3.22159	48	3.94643	58	3.97151	25	2.23804	34	2.34917	51	5.48095	28	3.0311	42	3.2244	37	2.81628	32	2.16884
Solyc01g087490.3	499	48.0782	621	61.8808	480	49.4363	1260	109.708	1450	119.215	1734	118.734	984	88.0893	1377	95.1415	423	45.4597	467	50.5544	1913	146.864	1565	119.121	1879	127.352
Solyc01g087500.3	455	43.8388	471	46.9338	386	39.755	1139	99.1726	1072	88.137	1578	108.052	908	81.2856	1087	75.1044	318	34.1753	377	40.8116	1812	139.11	1343	102.223	1556	105.46
Solyc01g087520.3	1331	128.241	1224	121.968	1254	129.152	932	81.1492	788	64.7872	733	50.1916	939	84.0608	775	53.5473	1073	115.315	1022	110.635	627	48.1357	808	61.5014	649	43.9868
Solyc01g087530.3	183	17.6319	192	19.1322	210	21.6284	255	22.2028	284	23.3497	363	24.8562	246	22.0223	358	24.7354	161	17.3026	148	16.0215	332	25.4881	318	24.2048	328	22.2306
Solyc01g087540.3	254	24.4727	359	35.7733	330	33.9874	479	41.7065	689	56.6477	491	33.6209	82	7.34077	146	10.0876	549	59.0008	427	46.2243	378	29.0196	426	32.4252	526	35.6503
Solyc01g087550.3	204	19.6552	156	15.5449	186	19.1566	298	25.9468	252	20.7188	368	25.1985	238	21.3061	332	22.939	144	15.4756	125	13.5317	328	25.1811	322	24.5092	322	21.8239
Solyc01g087560.3	485	46.7293	348	34.6772	402	41.4029	331	28.8201	380	31.2426	411	28.1429	1244	111.365	736	50.8527	511	54.917	388	42.0024	437	33.5492	365	27.7822	431	29.2116
Solyc01g087565.1	131	12.6217	205	20.4276	293	30.1767	126	10.9708	189	15.5391	122	8.35386	62	5.55034	205	14.1641	158	16.9802	181	19.5939	211	16.1988	224	17.0499	92	6.23541
Solyc01g087570.2	132	12.7181	143	14.2495	295	30.3827	141	12.2769	220	18.0878	90	6.16269	56	5.01321	211	14.5787	171	18.3773	176	19.0526	235	18.0413	227	17.2782	90	6.09986
Solyc01g087580.3	39	3.75761	17	1.694	14	1.44189	704	61.2972	735	60.4297	488	33.4154	1	0.0895216	10	0.690933	9	0.967227	12	1.29904	844	64.7952	849	64.6221	598	40.5302
Solyc01g087590.3	29	2.79412	19	1.89329	28	2.88378	94	8.18457	127	10.4416	76	5.20405	21	1.87995	7	0.483653	15	1.61204	12	1.29904	263	20.1909	111	8.44883	30	2.03329
Solyc01g087600.3	303	29.1938	326	32.4849	349	35.9443	366	31.8676	407	33.4624	402	27.5267	353	31.6011	460	31.7829	302	32.4558	375	40.5951	397	30.4783	362	27.5538	428	29.0082
Solyc01g087610.3	363	34.9747	384	38.2645	366	37.6952	372	32.39	455	37.4089	507	34.7165	289	25.8718	381	26.3245	388	41.6982	383	41.4611	426	32.7047	463	35.2415	477	32.3293
Solyc01g087620.3	1889	182.003	1732	172.589	1604	165.2	3683	320.678	3342	274.77	3474	237.88	2107	188.622	1923	132.866	1381	148.416	1551	167.901	3678	282.366	3550	270.21	3877	262.768
Solyc01g087630.2	1742	167.84	1518	151.264	1435	147.794	3432	298.824	3155	259.396	3258	223.089	2092	187.279	1642	113.451	1331	143.042	1347	145.818	3529	270.927	3519	267.851	3681	249.484
Solyc01g087640.3	376	36.2272	458	45.6383	378	38.9311	453	39.4427	474	38.971	636	43.5496	282	25.2451	524	36.2049	327	35.1426	353	38.2135	453	34.7775	433	32.958	515	34.9048
Solyc01g087650.3	287	27.6522	278	27.7019	336	34.6054	255	22.2028	300	24.6652	351	24.0345	313	28.0203	482	33.303	298	32.026	288	31.177	342	26.2559	366	27.8583	365	24.7383
Solyc01g087660.2	1	0.096349	2	0.199294	1	0.102992	0	0	0	0	2	0.136949	6	0.53713	4	0.276373	2	0.214939	1	0.108254	3	0.230315	0	0	0	0
Solyc01g087670.3	298	28.712	361	35.9726	325	33.4725	353	30.7357	471	38.7244	544	37.25	365	32.6754	674	46.5689	363	39.0115	393	42.5437	486	37.311	539	41.0263	598	40.5302
Solyc01g087680.3	533	51.354	412	41.0546	447	46.0375	1679	146.19	1627	133.768	1629	111.545	1121	100.354	1152	79.5955	268	28.8019	272	29.445	1361	104.486	1386	105.496	1632	110.611
Solyc01g087690.2	192	18.499	169	16.8403	156	16.0668	57	4.96298	32	2.63095	47	3.21829	15	1.34282	43	2.97101	123	13.2188	120	12.9904	18	1.38189	33	2.51181	59	3.9988
Solyc01g087720.3	718	69.1786	445	44.3429	789	81.2609	386	33.609	327	26.8851	509	34.8534	532	47.6255	357	24.6663	585	62.8697	591	63.9779	433	33.2421	591	44.9843	393	26.6361
Solyc01g087730.3	7495	722.136	8057	802.856	8276	852.364	2128	185.285	2268	186.469	2741	187.688	3437	307.686	3048	210.596	7861	844.819	7203	779.751	2190	168.13	3100	235.958	2247	152.293
Solyc01g087740.1	30	2.89047	36	3.58729	23	2.36882	7	0.609489	10	0.822173	10	0.684743	6	0.53713	3	0.20728	48	5.15854	28	3.0311	13	0.99803	8	0.608925	7	0.474434
Solyc01g087750.3	3687	355.239	3552	353.946	4058	417.943	1242	108.141	938	77.1198	875	59.915	1076	96.3253	501	34.6157	3699	397.53	3515	380.511	1293	99.2656	1356	103.213	720	48.7989
Solyc01g087770.3	84	8.09332	80	7.97176	84	8.65135	27	2.35089	44	3.61756	41	2.80745	18	1.61139	23	1.58915	94	10.1021	107	11.5831	19	1.45866	29	2.20735	41	2.77883
Solyc01g087775.1	93	8.96046	79	7.87212	55	5.66457	16	1.39312	22	1.80878	21	1.43796	6	0.53713	8	0.552746	100	10.747	74	8.01077	14	1.0748	19	1.4462	22	1.49108
Solyc01g087780.2	530	51.065	525	52.3147	645	66.43	442	38.4849	663	54.5101	544	37.25	135	12.0854	146	10.0876	535	57.4963	569	61.5963	373	28.6358	498	37.9056	405	27.4494
Solyc01g087785.1	0	0	1	0.099647	1	0.102992	10	0.870699	8	0.657738	20	1.36949	0	0	2	0.138187	0	0	3	0.324761	4	0.307086	20	1.52231	15	1.01664
Solyc01g087790.2	74	7.12983	49	4.8827	93	9.57828	223	19.4166	305	25.0763	412	28.2114	75	6.71412	185	12.7823	70	7.52287	69	7.4695	186	14.2795	276	21.0079	394	26.7038
Solyc01g087800.2	436	42.0082	434	43.2468	517	53.247	1371	119.373	2512	206.53	2083	142.632	62	5.55034	69	4.76744	424	45.5671	412	44.6005	1567	120.301	2380	181.155	1667	112.983
Solyc01g087810.2	244	23.5092	192	19.1322	192	19.7745	108	9.40355	197	16.1968	88	6.02574	6	0.53713	39	2.69464	238	25.5778	164	17.7536	161	12.3602	174	13.2441	73	4.94767
Solyc01g087820.2	798	76.8865	824	82.1092	1321	136.053	704	61.2972	1134	93.2344	905	61.9692	456	40.8219	900	62.184	774	83.1815	912	98.7273	935	71.7814	1152	87.6851	913	61.8797
Solyc01g087830.1	5	0.481745	2	0.199294	4	0.411969	4	0.34828	6	0.493304	7	0.47932	1	0.0895216	1	0.0690933	1	0.10747	3	0.324761	0	0	4	0.304462	0	0
Solyc01g087840.3	27	2.60142	19	1.89329	7	0.720946	75	6.53024	118	9.70164	106	7.25827	6	0.53713	1	0.0690933	9	0.967227	11	1.19079	68	5.22046	146	11.1129	52	3.52436
Solyc01g087850.2	95	9.15316	80	7.97176	117	12.0501	161	14.0183	222	18.2522	174	11.9145	22	1.96948	31	2.14189	84	9.02745	98	10.6089	229	17.5807	185	14.0814	84	5.6932
Solyc01g087860.2	18	1.73428	16	1.59435	11	1.13291	27	2.35089	21	1.72656	30	2.05423	52	4.65512	20	1.38187	9	0.967227	13	1.4073	30	2.30315	28	2.13124	27	1.82996
Solyc01g087870.3	81	7.80427	99	9.86506	95	9.78426	158	13.757	241	19.8144	225	15.4067	203	18.1729	214	14.786	55	5.91083	72	7.79426	262	20.1141	193	14.6903	219	14.843
Solyc01g087880.3	57	5.4919	106	10.5626	44	4.53166	109	9.49062	74	6.08408	100	6.84743	69	6.17699	94	6.49477	74	7.95275	88	9.52632	94	7.21652	106	8.06825	143	9.692
Solyc01g087890.3	197	18.9808	164	16.3421	209	21.5254	304	26.4693	344	28.2828	327	22.3911	128	11.4588	136	9.39669	199	21.3865	151	16.3463	265	20.3445	326	24.8137	331	22.4339
Solyc01g087900.3	785	75.634	875	87.1912	786	80.9519	1070	93.1648	977	80.3263	1216	83.2647	978	87.5522	1150	79.4573	760	81.6769	713	77.1848	1074	82.4526	1165	88.6746	1140	77.2649
Solyc01g087910.3	81	7.80427	71	7.07494	80	8.23938	122	10.6225	145	11.9215	193	13.2155	85	7.60934	121	8.36029	101	10.8544	87	9.41806	150	11.5157	179	13.6247	145	9.82755
Solyc01g087970.3	389	37.4798	216	21.5238	291	29.9707	195	16.9786	208	17.1012	236	16.1599	627	56.1301	562	38.8304	303	32.5633	208	22.5168	159	12.2067	195	14.8425	156	10.5731
Solyc01g087980.3	79	7.61157	57	5.67988	58	5.97355	3715	323.465	3741	307.575	2970	203.369	185	16.5615	124	8.56757	51	5.48095	49	5.30443	4621	354.761	5287	402.423	3270	221.628
Solyc01g087990.3	93	8.96046	74	7.37388	74	7.62143	3861	336.177	3915	321.881	3012	206.245	180	16.1139	181	12.5059	56	6.0183	65	7.03648	4821	370.116	5445	414.449	3401	230.507
Solyc01g087995.1	67	6.45539	83	8.2707	79	8.13639	98	8.53285	101	8.30395	112	7.66912	119	10.6531	71	4.90562	78	8.38263	70	7.57775	87	6.67912	104	7.91602	83	5.62543
Solyc01g088000.3	155	14.9341	112	11.1605	113	11.6381	125	10.8837	114	9.37277	128	8.76471	153	13.6968	116	8.01482	101	10.8544	109	11.7996	130	9.9803	113	8.60106	112	7.59094
Solyc01g088005.1	81	7.80427	63	6.27776	72	7.41544	52	4.52764	51	4.19308	76	5.20405	102	9.13121	82	5.66565	64	6.87806	56	6.0622	94	7.21652	89	6.77429	94	6.37097
Solyc01g088010.1	0	0	1	0.099647	0	0	0	0	2	0.164435	0	0	1	0.0895216	0	0	0	0	1	0.108254	1	0.0767715	2	0.152231	2	0.135552
Solyc01g088020.3	715	68.8896	632	62.9769	562	57.8816	774	67.3921	1019	83.7794	1451	99.3562	764	68.3945	1508	104.193	629	67.5984	597	64.6274	1050	80.6101	1103	83.9555	1070	72.5206
Solyc01g088030.3	58	5.58824	105	10.4629	58	5.97355	68	5.92075	67	5.50856	100	6.84743	193	17.2777	242	16.7206	65	6.98553	42	4.54665	58	4.45275	85	6.46982	57	3.86325
Solyc01g088040.3	630	60.6999	559	55.7027	637	65.6061	677	58.9463	689	56.6477	645	44.1659	681	60.9642	768	53.0637	600	64.4818	667	72.2052	820	62.9526	699	53.2048	756	51.2388
Solyc01g088050.3	428	41.2374	535	53.3112	443	45.6256	214	18.633	182	14.9636	225	15.4067	1556	139.296	885	61.1476	384	41.2683	493	53.369	259	19.8838	304	23.1391	299	20.2651
Solyc01g088060.3	49	4.7211	34	3.388	38	3.91371	42	3.65694	52	4.2753	78	5.34099	71	6.35604	120	8.2912	43	4.62119	40	4.33014	46	3.53149	60	4.56693	40	2.71105
Solyc01g088080.3	574	55.3044	614	61.1833	547	56.3368	787	68.524	782	64.2939	882	60.3943	570	51.0273	1023	70.6824	672	72.2196	589	63.7614	941	72.242	937	71.3203	1063	72.0461
Solyc01g088090.3	380	36.6126	387	38.5634	412	42.4328	710	61.8196	693	56.9766	861	58.9564	1926	172.419	2314	159.882	426	45.7821	526	56.9414	1162	89.2085	868	66.0683	1368	92.7179
Solyc01g088100.3	1066	102.708	1016	101.241	1152	118.647	1052	91.5975	1452	119.38	1802	123.391	1674	149.859	2684	185.446	916	98.4422	926	100.243	1435	110.167	1722	131.071	1645	111.492
Solyc01g088120.1	0	0	0	0	0	0	3	0.26121	0	0	1	0.0684743	0	0	0	0	0	0	3	0.324761	0	0	2	0.152231	0	0
Solyc01g088130.2	5	0.481745	14	1.39506	15	1.54488	5	0.43535	7	0.575521	10	0.684743	9	0.805695	19	1.31277	12	1.28964	2	0.216507	12	0.921258	14	1.06562	10	0.677762
Solyc01g088140.3	116	11.1765	95	9.46647	92	9.47529	181	15.7597	177	14.5525	208	14.2427	124	11.1007	135	9.3276	95	10.2096	68	7.36125	188	14.433	153	11.6457	182	12.3353
Solyc01g088150.3	87	8.38237	132	13.1534	98	10.0932	181	15.7597	239	19.6499	248	16.9816	274	24.5289	295	20.3825	77	8.27516	106	11.4749	315	24.183	245	18.6483	276	18.7062
Solyc01g088160.3	28	2.69777	5	0.498235	13	1.3389	70	6.09489	41	3.37091	52	3.56066	10	0.895216	63	4.35288	12	1.28964	8	0.866029	115	8.82873	71	5.40421	53	3.59214
Solyc01g088170.3	509	49.0417	585	58.2935	430	44.2867	590	51.3712	617	50.7281	1055	72.2404	341	30.5269	644	44.4961	439	47.1792	393	42.5437	614	47.1377	690	52.5197	830	56.2543
Solyc01g088240.3	28	2.69777	29	2.88976	28	2.88378	23	2.00261	18	1.47991	33	2.25965	53	4.74465	66	4.56016	10	1.0747	12	1.29904	38	2.91732	46	3.50132	40	2.71105
Solyc01g088245.1	100	9.6349	75	7.47353	60	6.17954	117	10.1872	137	11.2638	135	9.24403	138	12.354	134	9.2585	63	6.77059	43	4.65491	87	6.67912	118	8.98164	144	9.75978
Solyc01g088250.3	138	13.2962	144	14.3492	112	11.5351	137	11.9286	200	16.4435	235	16.0915	856	76.6305	420	29.0192	98	10.532	105	11.3666	135	10.3642	137	10.4278	183	12.4031
Solyc01g088260.3	2	0.192698	2	0.199294	1	0.102992	1	0.0870699	2	0.164435	0	0	0	0	0	0	2	0.214939	2	0.216507	0	0	1	0.0761156	0	0
Solyc01g088280.2	15	1.44524	48	4.78306	6	0.617954	46	4.00522	10	0.822173	97	6.64201	3	0.268565	7	0.483653	4	0.429879	8	0.866029	11	0.844487	19	1.4462	7	0.474434
Solyc01g088310.3	119	11.4655	168	16.7407	174	17.9207	117	10.1872	133	10.9349	174	11.9145	136	12.1749	147	10.1567	185	19.8819	208	22.5168	179	13.7421	182	13.853	153	10.3698
Solyc01g088320.2	0	0	1	0.099647	5	0.514961	11	0.957769	1	0.0822173	2	0.136949	3	0.268565	13	0.898213	3	0.322409	2	0.216507	0	0	3	0.228347	1	0.0677762
Solyc01g088323.1	1	0.096349	1	0.099647	0	0	2	0.17414	3	0.246652	2	0.136949	0	0	0	0	1	0.10747	0	0	1	0.0767715	0	0	1	0.0677762
Solyc01g088327.1	0	0	0	0	2	0.205985	1	0.0870699	4	0.328869	1	0.0684743	4	0.358087	5	0.345467	0	0	3	0.324761	1	0.0767715	8	0.608925	3	0.203329
Solyc01g088350.3	104	10.0203	112	11.1605	90	9.2693	101	8.79406	92	7.56399	116	7.94302	91	8.14647	128	8.84394	70	7.52287	90	9.74282	104	7.98424	94	7.15486	159	10.7764
Solyc01g088360.3	22	2.11968	32	3.18871	20	2.05985	22	1.91554	16	1.31548	29	1.98575	11	0.984738	17	1.17459	19	2.04192	14	1.51555	21	1.6122	20	1.52231	32	2.16884
Solyc01g088370.3	1449	139.61	1973	196.604	1364	140.481	1656	144.188	1674	137.632	2251	154.136	1697	151.918	2959	204.447	1655	177.862	1845	199.728	2188	167.976	1891	143.935	2547	172.626
Solyc01g088380.2	31	2.98682	16	1.59435	18	1.85386	14	1.21898	14	1.15104	23	1.57491	12	1.07426	2	0.138187	19	2.04192	23	2.48983	25	1.91929	14	1.06562	10	0.677762
Solyc01g088390.3	49	4.7211	38	3.78659	24	2.47181	47	4.09229	35	2.87761	59	4.03998	32	2.86469	44	3.04011	34	3.65397	30	3.24761	63	4.83661	52	3.95801	55	3.72769
Solyc01g088400.3	7	0.674443	13	1.29541	12	1.23591	9	0.783629	25	2.05543	5	0.342371	36	3.22278	151	10.4331	13	1.39711	6	0.649522	9	0.690944	3	0.228347	9	0.609986
Solyc01g088420.3	7	0.674443	5	0.498235	5	0.514961	1	0.0870699	9	0.739956	8	0.547794	7	0.626651	10	0.690933	2	0.214939	4	0.433014	9	0.690944	0	0	6	0.406657
Solyc01g088430.3	17	1.63793	60	5.97882	32	3.29575	11	0.957769	11	0.90439	6	0.410846	31	2.77517	42	2.90192	44	4.72866	25	2.70634	15	1.15157	12	0.913387	15	1.01664
Solyc01g088440.2	17	1.63793	14	1.39506	16	1.64788	93	8.0975	91	7.48178	81	5.54642	13	1.16378	8	0.552746	34	3.65397	20	2.16507	73	5.60432	85	6.46982	77	5.21877
Solyc01g088450.2	39	3.75761	45	4.48412	33	3.39874	48	4.17936	59	4.85082	58	3.97151	29	2.59613	18	1.24368	48	5.15854	37	4.00538	64	4.91338	85	6.46982	77	5.21877
Solyc01g088470.3	248	23.8946	336	33.4814	341	35.1204	182	15.8467	154	12.6615	207	14.1742	119	10.6531	184	12.7132	274	29.4467	315	34.0999	143	10.9783	139	10.5801	163	11.0475
Solyc01g088480.3	786	75.7304	717	71.4469	819	84.3507	591	51.4583	584	48.0149	650	44.5083	627	56.1301	729	50.369	625	67.1685	765	82.814	569	43.683	593	45.1365	604	40.9368
Solyc01g088490.3	2	0.192698	11	1.09612	5	0.514961	4	0.34828	11	0.90439	17	1.16406	2	0.179043	20	1.38187	3	0.322409	2	0.216507	12	0.921258	15	1.14173	17	1.1522
Solyc01g088500.3	2	0.192698	3	0.298941	3	0.308977	4	0.34828	3	0.246652	1	0.0684743	7	0.626651	3	0.20728	2	0.214939	7	0.757775	0	0	0	0	0	0
Solyc01g088505.1	1006	96.9271	826	82.3085	849	87.4404	843	73.3999	827	67.9937	922	63.1333	1168	104.561	1518	104.884	826	88.7699	745	80.6489	1012	77.6928	968	73.6799	944	63.9808
Solyc01g088530.2	106	10.213	58	5.77953	73	7.51843	23	2.00261	33	2.71317	68	4.65625	116	10.3845	93	6.42568	93	9.99468	85	9.20156	41	3.14763	24	1.82677	55	3.72769
Solyc01g088550.3	341	32.855	292	29.0969	325	33.4725	274	23.8572	278	22.8564	379	25.9518	313	28.0203	217	14.9932	308	33.1006	331	35.8319	284	21.8031	373	28.3911	377	25.5516
Solyc01g088560.3	385	37.0944	309	30.7909	396	40.7849	647	56.3342	685	56.3189	731	50.0547	720	64.4556	1019	70.4061	389	41.8057	350	37.8888	802	61.5708	789	60.0552	667	45.2067
Solyc01g088570.3	433	41.7191	396	39.4602	405	41.7119	403	35.0892	400	32.8869	416	28.4853	442	39.5686	529	36.5504	345	37.077	355	38.43	421	32.3208	420	31.9685	502	34.0237
Solyc01g088590.3	4	0.385396	2	0.199294	4	0.411969	0	0	9	0.739956	3	0.205423	10	0.895216	5	0.345467	3	0.322409	0	0	0	0	1	0.0761156	2	0.135552
Solyc01g088600.3	249	23.9909	365	36.3712	386	39.755	122	10.6225	100	8.22173	118	8.07997	101	9.04168	99	6.84024	390	41.9132	406	43.951	139	10.6712	138	10.5039	157	10.6409
Solyc01g088610.3	1698	163.601	2222	221.416	1978	203.719	388	33.7831	429	35.2712	404	27.6636	832	74.482	870	60.1112	1709	183.666	2221	240.431	340	26.1023	454	34.5565	390	26.4327
Solyc01g088620.3	10	0.96349	20	1.99294	18	1.85386	4	0.34828	3	0.246652	5	0.342371	46	4.11799	42	2.90192	14	1.50457	42	4.54665	8	0.614172	5	0.380578	7	0.474434
Solyc01g088630.2	13	1.25254	8	0.797176	24	2.47181	5	0.43535	16	1.31548	15	1.02711	15	1.34282	14	0.967306	27	2.90168	31	3.35586	13	0.99803	24	1.82677	24	1.62663
Solyc01g088640.3	148	14.2597	121	12.0573	109	11.2262	193	16.8045	203	16.6901	267	18.2826	114	10.2055	164	11.3313	93	9.99468	89	9.63457	195	14.9704	226	17.2021	243	16.4696
Solyc01g088650.3	68	6.55174	56	5.58023	57	5.87056	60	5.22419	89	7.31734	85	5.82031	137	12.2645	129	8.91304	58	6.23324	52	5.62919	88	6.75589	90	6.8504	89	6.03209
Solyc01g088660.3	283	27.2668	267	26.6058	314	32.3396	142	12.3639	173	14.2236	245	16.7762	554	49.595	1051	72.6171	223	23.9657	285	30.8523	141	10.8248	169	12.8635	326	22.0951
Solyc01g088670.2	41	3.95031	21	2.09259	39	4.0167	23	2.00261	27	2.21987	45	3.08134	21	1.87995	42	2.90192	25	2.68674	21	2.27333	38	2.91732	33	2.51181	41	2.77883
Solyc01g088680.3	52	5.01015	65	6.47706	86	8.85733	162	14.1053	187	15.3746	161	11.0244	65	5.81891	134	9.2585	63	6.77059	61	6.60347	234	17.9645	243	18.4961	215	14.5719
Solyc01g088690.3	96	9.24951	130	12.9541	111	11.4321	208	18.1105	216	17.7589	255	17.4609	121	10.8321	162	11.1931	119	12.7889	83	8.98505	310	23.7992	263	20.0184	258	17.4863
Solyc01g088695.1	6	0.578094	11	1.09612	5	0.514961	5	0.43535	3	0.246652	4	0.273897	4	0.358087	9	0.62184	2	0.214939	2	0.216507	4	0.307086	2	0.152231	4	0.271105
Solyc01g088700.3	1324	127.566	1453	144.787	1141	117.514	1655	144.101	2074	170.519	2687	183.99	1950	174.567	3261	225.313	1183	127.137	1084	117.347	2176	167.055	2229	169.662	2378	161.172
Solyc01g088710.3	85	8.18967	116	11.5591	111	11.4321	152	13.2346	209	17.1834	227	15.5437	181	16.2034	298	20.5898	104	11.1768	89	9.63457	209	16.0452	206	15.6798	172	11.6575
Solyc01g088720.3	204	19.6552	232	23.1181	163	16.7877	240	20.8968	193	15.8679	310	21.227	226	20.2319	358	24.7354	207	22.2462	185	20.0269	295	22.6476	263	20.0184	300	20.3329
Solyc01g088730.3	237	22.8347	238	23.716	253	26.057	354	30.8227	379	31.1604	410	28.0745	278	24.887	396	27.3609	236	25.3628	235	25.4396	394	30.248	438	33.3386	480	32.5326
Solyc01g088740.3	174	16.7647	187	18.634	171	17.6117	236	20.5485	231	18.9922	385	26.3626	263	23.5442	456	31.5065	166	17.84	202	21.8672	343	26.3326	301	22.9108	343	23.2472
Solyc01g088750.3	18	1.73428	38	3.78659	27	2.78079	19	1.65433	21	1.72656	47	3.21829	40	3.58087	74	5.1129	30	3.22409	23	2.48983	43	3.30118	41	3.12074	41	2.77883
Solyc01g088760.3	277	26.6887	246	24.5132	213	21.9373	364	31.6934	341	28.0361	454	31.0873	457	40.9114	465	32.1284	184	19.7744	251	27.1717	313	24.0295	291	22.1496	439	29.7538
Solyc01g088770.3	128	12.3327	161	16.0432	151	15.5518	188	16.3691	135	11.0993	130	8.90166	138	12.354	126	8.70576	149	16.013	135	14.6142	134	10.2874	150	11.4173	150	10.1664
Solyc01g088800.3	536	51.6431	482	48.0299	499	51.3931	501	43.622	574	47.1927	788	53.9577	778	69.6478	1171	80.9083	457	49.1136	531	57.4827	687	52.742	608	46.2783	891	60.3886
Solyc01g088810.3	6	0.578094	9	0.896823	7	0.720946	61	5.31126	85	6.98847	62	4.24541	78	6.98269	168	11.6077	8	0.859757	3	0.324761	71	5.45078	73	5.55644	62	4.20213
Solyc01g088820.2	37	3.56491	39	3.88623	45	4.63465	49	4.26643	57	4.68639	60	4.10846	113	10.1159	112	7.73845	62	6.66312	58	6.27871	71	5.45078	39	2.96851	88	5.96431
Solyc01g088830.2	0	0	1	0.099647	0	0	26	2.26382	12	0.986608	20	1.36949	3	0.268565	1	0.0690933	0	0	0	0	33	2.53346	18	1.37008	22	1.49108
Solyc01g089840.2	2	0.192698	0	0	0	0	0	0	0	0	0	0	0	0	0	0	0	0	2	0.216507	0	0	0	0	0	0
Solyc01g089850.3	207	19.9443	145	14.4488	250	25.7481	98	8.53285	83	6.82404	82	5.61489	719	64.3661	253	17.4806	205	22.0313	197	21.326	88	6.75589	129	9.81891	124	8.40425
Solyc01g089855.1	173	16.6684	209	20.8262	214	22.0403	173	15.0631	212	17.4301	220	15.0643	328	29.3631	330	22.8008	200	21.4939	205	22.192	224	17.1968	271	20.6273	324	21.9595
Solyc01g089870.3	819	78.9099	1171	116.687	1062	109.378	609	53.0256	559	45.9595	679	46.494	343	30.7059	732	50.5763	1198	128.749	1138	123.193	631	48.4428	761	57.924	736	49.8833
Solyc01g089880.3	160	15.4158	95	9.46647	105	10.8142	1214	105.703	1102	90.6035	969	66.3516	149	13.3387	185	12.7823	99	10.6395	90	9.74282	1131	86.8286	1130	86.0106	1068	72.385
Solyc01g089890.3	52	5.01015	14	1.39506	17	1.75087	869	75.6637	841	69.1448	913	62.517	31	2.77517	54	3.73104	4	0.429879	10	1.08254	1263	96.9624	947	72.0814	1023	69.3351
Solyc01g089900.3	26	2.50508	16	1.59435	10	1.02992	23	2.00261	36	2.95982	22	1.50643	13	1.16378	21	1.45096	14	1.50457	26	2.81459	21	1.6122	20	1.52231	23	1.55885
Solyc01g089903.1	15	1.44524	12	1.19576	18	1.85386	10	0.870699	18	1.47991	30	2.05423	20	1.79043	26	1.79643	12	1.28964	11	1.19079	30	2.30315	21	1.59843	25	1.69441
Solyc01g089907.1	12	1.15619	8	0.797176	10	1.02992	9	0.783629	15	1.23326	11	0.753217	4	0.358087	13	0.898213	12	1.28964	8	0.866029	12	0.921258	8	0.608925	7	0.474434
Solyc01g089910.3	0	0	0	0	0	0	0	0	3	0.246652	3	0.205423	0	0	1	0.0690933	1	0.10747	1	0.108254	0	0	0	0	0	0
Solyc01g089920.3	1	0.096349	0	0	4	0.411969	1	0.0870699	1	0.0822173	0	0	0	0	0	0	0	0	0	0	0	0	0	0	0	0
Solyc01g089930.2	0	0	0	0	1	0.102992	2	0.17414	0	0	0	0	1	0.0895216	1	0.0690933	0	0	0	0	0	0	1	0.0761156	0	0
Solyc01g089950.3	21	2.02333	38	3.78659	19	1.95685	16	1.39312	13	1.06883	18	1.23254	9	0.805695	25	1.72733	22	2.36433	19	2.05682	10	0.767715	18	1.37008	16	1.08442
Solyc01g089960.3	16	1.54158	8	0.797176	9	0.92693	7	0.609489	8	0.657738	11	0.753217	36	3.22278	14	0.967306	12	1.28964	8	0.866029	15	1.15157	16	1.21785	16	1.08442
Solyc01g089970.3	2651	255.421	3528	351.555	3200	329.575	2910	253.373	3009	247.392	3246	222.268	2097	187.727	2469	170.591	3384	363.677	3559	385.275	3338	256.263	3631	276.376	4222	286.151
Solyc01g089980.3	450	43.3571	349	34.7768	452	46.5525	316	27.5141	389	31.9825	356	24.3768	351	31.4221	302	20.8662	505	54.2722	383	41.4611	382	29.3267	478	36.3832	391	26.5005
Solyc01g089990.2	1	0.096349	0	0	2	0.205985	0	0	1	0.0822173	1	0.0684743	0	0	2	0.138187	0	0	0	0	0	0	3	0.228347	0	0
Solyc01g090000.1	0	0	0	0	0	0	0	0	0	0	0	0	0	0	0	0	0	0	1	0.108254	1	0.0767715	0	0	0	0
Solyc01g090030.2	0	0	0	0	2	0.205985	1	0.0870699	0	0	1	0.0684743	0	0	0	0	0	0	0	0	3	0.230315	0	0	0	0
Solyc01g090040.3	22	2.11968	16	1.59435	32	3.29575	39	3.39573	51	4.19308	76	5.20405	46	4.11799	84	5.80384	23	2.4718	26	2.81459	21	1.6122	63	4.79528	56	3.79547
Solyc01g090050.3	22	2.11968	15	1.49471	21	2.16284	32	2.78624	36	2.95982	46	3.14982	18	1.61139	37	2.55645	8	0.859757	11	1.19079	27	2.07283	30	2.28347	41	2.77883
Solyc01g090060.1	0	0	0	0	0	0	1	0.0870699	0	0	0	0	2	0.179043	0	0	0	0	0	0	0	0	0	0	1	0.0677762
Solyc01g090110.2	0	0	0	0	0	0	2	0.17414	0	0	0	0	0	0	0	0	0	0	0	0	0	0	0	0	0	0
Solyc01g090120.3	3	0.289047	1	0.099647	3	0.308977	4	0.34828	10	0.822173	9	0.616269	5	0.447608	2	0.138187	9	0.967227	0	0	4	0.307086	2	0.152231	4	0.271105
Solyc01g090130.2	0	0	0	0	1	0.102992	0	0	0	0	0	0	0	0	0	0	0	0	0	0	0	0	0	0	4	0.271105
Solyc01g090135.1	2	0.192698	1	0.099647	0	0	1	0.0870699	0	0	4	0.273897	2	0.179043	3	0.20728	1	0.10747	1	0.108254	0	0	0	0	0	0
Solyc01g090140.2	2	0.192698	8	0.797176	9	0.92693	4	0.34828	3	0.246652	10	0.684743	6	0.53713	9	0.62184	3	0.322409	12	1.29904	3	0.230315	7	0.532809	6	0.406657
Solyc01g090150.1	1	0.096349	9	0.896823	3	0.308977	3	0.26121	4	0.328869	6	0.410846	0	0	11	0.760026	0	0	2	0.216507	1	0.0767715	0	0	0	0
Solyc01g090160.3	19	1.83063	26	2.59082	20	2.05985	17	1.48019	26	2.13765	50	3.42371	63	5.63986	65	4.49106	20	2.14939	36	3.89713	31	2.37992	11	0.837271	25	1.69441
Solyc01g090170.3	341	32.855	327	32.5846	312	32.1336	459	39.9651	426	35.0246	489	33.4839	475	42.5228	581	40.1432	301	32.3484	289	31.2853	482	37.0039	487	37.0683	528	35.7859
Solyc01g090180.3	54	5.20285	13	1.29541	36	3.70772	31	2.69917	33	2.71317	33	2.25965	21	1.87995	13	0.898213	30	3.22409	32	3.46412	42	3.2244	23	1.75066	62	4.20213
Solyc01g090190.3	2975	286.638	2862	285.19	3075	316.701	3361	292.642	3215	264.329	3934	269.378	3720	333.02	4009	276.995	3005	322.946	3125	338.293	4259	326.97	3333	253.693	5044	341.863
Solyc01g090200.3	904	87.0995	1038	103.434	976	100.52	340	29.6038	382	31.407	604	41.3585	358	32.0487	610	42.1469	980	105.32	954	103.274	397	30.4783	452	34.4042	414	28.0594
Solyc01g090210.3	211	20.3296	180	17.9365	220	22.6583	198	17.2398	198	16.279	264	18.0772	178	15.9349	189	13.0586	185	19.8819	166	17.9701	245	18.809	227	17.2782	260	17.6218
Solyc01g090220.3	0	0	0	0	0	0	6	0.522419	2	0.164435	0	0	1	0.0895216	0	0	0	0	0	0	0	0	0	0	2	0.135552
Solyc01g090225.1	276	26.5923	298	29.6948	295	30.3827	192	16.7174	247	20.3077	326	22.3226	168	15.0396	206	14.2332	270	29.0168	250	27.0634	315	24.183	313	23.8242	258	17.4863
Solyc01g090230.3	144	13.8743	168	16.7407	169	17.4057	273	23.7701	307	25.2407	393	26.9104	181	16.2034	318	21.9717	111	11.9291	103	11.1501	371	28.4822	307	23.3675	365	24.7383
Solyc01g090260.3	149	14.356	131	13.0538	137	14.1099	131	11.4062	180	14.7991	259	17.7348	217	19.4262	383	26.4627	139	14.9383	146	15.805	173	13.2815	171	13.0158	234	15.8596
Solyc01g090270.3	480	46.2475	571	56.8985	783	80.6429	513	44.6669	640	52.6191	722	49.4384	950	85.0455	963	66.5368	560	60.183	613	66.3595	669	51.3601	777	59.1418	757	51.3066
Solyc01g090280.3	190	18.3063	220	21.9223	204	21.0104	144	12.5381	205	16.8545	238	16.2969	158	14.1444	278	19.2079	177	19.0221	190	20.5682	181	13.8956	205	15.6037	178	12.0642
Solyc01g090290.3	312	30.0609	320	31.8871	276	28.4259	347	30.2133	404	33.2158	417	28.5538	374	33.4811	562	38.8304	247	26.545	286	30.9605	418	32.0905	418	31.8163	431	29.2116
Solyc01g090300.3	0	0	1	0.099647	0	0	1	0.0870699	2	0.164435	2	0.136949	0	0	0	0	0	0	0	0	7	0.537401	6	0.456693	1	0.0677762
Solyc01g090320.3	0	0	0	0	2	0.205985	0	0	3	0.246652	0	0	0	0	0	0	0	0	0	0	0	0	0	0	0	0
Solyc01g090340.2	1347	129.782	1061	105.726	1571	161.801	46	4.00522	7	0.575521	17	1.16406	2230	199.633	2125	146.823	1135	121.978	1501	162.489	52	3.99212	56	4.26247	78	5.28655
Solyc01g090350.3	0	0	0	0	0	0	0	0	0	0	0	0	0	0	0	0	0	0	0	0	0	0	0	0	2	0.135552
Solyc01g090380.3	68	6.55174	42	4.18518	41	4.22268	72	6.26903	86	7.07069	101	6.9159	83	7.4303	107	7.39298	58	6.23324	53	5.73744	87	6.67912	121	9.20998	107	7.25206
Solyc01g090410.3	214	20.6187	145	14.4488	214	22.0403	227	19.7649	261	21.4587	281	19.2413	199	17.8148	295	20.3825	208	22.3537	211	22.8415	247	18.9626	248	18.8767	306	20.7395
Solyc01g090420.3	212	20.426	241	24.0149	190	19.5685	193	16.8045	233	19.1566	296	20.2684	180	16.1139	382	26.3936	215	23.106	229	24.7901	265	20.3445	253	19.2572	339	22.9761
Solyc01g090425.1	14	1.34889	25	2.49118	26	2.6778	24	2.08968	15	1.23326	55	3.76609	22	1.96948	59	4.0765	22	2.36433	13	1.4073	28	2.1496	34	2.58793	26	1.76218
Solyc01g090430.3	164	15.8012	135	13.4524	125	12.874	276	24.0313	332	27.2961	494	33.8263	209	18.71	293	20.2443	121	13.0038	94	10.1758	398	30.5551	404	30.7507	357	24.1961
Solyc01g090440.2	50	4.81745	32	3.18871	33	3.39874	9	0.783629	9	0.739956	6	0.410846	15	1.34282	5	0.345467	34	3.65397	50	5.41268	5	0.383858	16	1.21785	8	0.54221
Solyc01g090450.3	106	10.213	71	7.07494	89	9.16631	113	9.8389	104	8.5506	105	7.1898	118	10.5636	118	8.15301	53	5.69589	74	8.01077	75	5.75786	100	7.61156	104	7.04873
Solyc01g090460.3	6	0.578094	4	0.398588	9	0.92693	17	1.48019	13	1.06883	10	0.684743	12	1.07426	4	0.276373	13	1.39711	7	0.757775	15	1.15157	13	0.989502	14	0.948867
Solyc01g090465.1	0	0	1	0.099647	0	0	0	0	0	0	0	0	0	0	0	0	0	0	0	0	0	0	0	0	0	0
Solyc01g090470.3	178	17.1501	217	21.6234	159	16.3758	340	29.6038	301	24.7474	421	28.8277	201	17.9938	452	31.2302	191	20.5267	184	19.9187	311	23.8759	395	30.0657	421	28.5338
Solyc01g090480.3	190	18.3063	242	24.1146	165	16.9937	305	26.5563	328	26.9673	418	28.6222	224	20.0528	367	25.3572	168	18.0549	187	20.2434	300	23.0315	337	25.6509	368	24.9417
Solyc01g090500.3	230	22.1603	227	22.6199	220	22.6583	219	19.0683	245	20.1432	293	20.063	262	23.4547	298	20.5898	212	22.7836	221	23.924	246	18.8858	239	18.1916	337	22.8406
Solyc01g090510.2	3	0.289047	4	0.398588	3	0.308977	12	1.04484	10	0.822173	21	1.43796	2	0.179043	8	0.552746	6	0.644818	5	0.541268	12	0.921258	12	0.913387	24	1.62663
Solyc01g090515.1	3	0.289047	3	0.298941	0	0	2	0.17414	4	0.328869	8	0.547794	0	0	8	0.552746	2	0.214939	3	0.324761	5	0.383858	15	1.14173	10	0.677762
Solyc01g090530.2	0	0	0	0	0	0	1	0.0870699	1	0.0822173	3	0.205423	0	0	0	0	2	0.214939	2	0.216507	2	0.153543	0	0	0	0
Solyc01g090550.3	137	13.1998	69	6.87565	105	10.8142	152	13.2346	228	18.7455	190	13.0101	179	16.0244	174	12.0222	69	7.41541	51	5.52093	154	11.8228	151	11.4935	132	8.94646
Solyc01g090560.3	94	9.05681	49	4.8827	55	5.66457	28	2.43796	24	1.97322	30	2.05423	113	10.1159	100	6.90933	45	4.83613	44	4.76316	24	1.84252	18	1.37008	48	3.25326
Solyc01g090590.3	100	9.6349	158	15.7442	119	12.2561	126	10.9708	95	7.81064	151	10.3396	147	13.1597	249	17.2042	99	10.6395	107	11.5831	149	11.439	120	9.13387	159	10.7764
Solyc01g090610.3	0	0	1	0.099647	1	0.102992	1	0.0870699	2	0.164435	2	0.136949	0	0	2	0.138187	1	0.10747	0	0	0	0	0	0	0	0
Solyc01g090630.3	1	0.096349	4	0.398588	2	0.205985	13	1.13191	17	1.39769	16	1.09559	4	0.358087	7	0.483653	3	0.322409	1	0.108254	8	0.614172	5	0.380578	17	1.1522
Solyc01g090640.3	17	1.63793	15	1.49471	10	1.02992	43	3.74401	43	3.53534	48	3.28677	17	1.52187	28	1.93461	21	2.25686	17	1.84031	35	2.687	42	3.19685	50	3.38881
Solyc01g090645.1	1	0.096349	0	0	4	0.411969	0	0	0	0	1	0.0684743	0	0	0	0	0	0	0	0	0	0	1	0.0761156	0	0
Solyc01g090660.3	0	0	0	0	0	0	0	0	0	0	0	0	0	0	0	0	1	0.10747	0	0	0	0	0	0	0	0
Solyc01g090670.3	537	51.7394	547	54.5069	532	54.7919	1210	105.355	1357	111.569	1309	89.6328	286	25.6032	417	28.8119	526	56.529	568	61.488	988	75.8503	1440	109.606	1400	94.8867
Solyc01g090680.3	492	47.4037	513	51.1189	513	52.835	1284	111.798	1324	108.856	1360	93.125	320	28.6469	341	23.5608	504	54.1647	449	48.6059	1166	89.5156	1401	106.638	1470	99.6311
Solyc01g090690.3	565	54.4372	611	60.8843	534	54.9979	1079	93.9484	1250	102.772	1458	99.8355	633	56.6672	1258	86.9194	512	55.0245	545	58.9982	1223	93.8916	1481	112.727	1533	103.901
Solyc01g090700.3	218	21.0041	199	19.8298	196	20.1865	257	22.377	248	20.3899	337	23.0758	277	24.7975	788	54.4455	147	15.798	186	20.1352	219	16.813	194	14.7664	288	19.5196
Solyc01g090710.3	4	0.385396	3	0.298941	4	0.411969	3	0.26121	10	0.822173	12	0.821691	7	0.626651	3	0.20728	3	0.322409	5	0.541268	13	0.99803	13	0.989502	6	0.406657
Solyc01g090720.3	68	6.55174	58	5.77953	65	6.6945	112	9.75183	119	9.78386	120	8.21691	117	10.474	132	9.12032	67	7.20047	52	5.62919	114	8.75195	122	9.2861	118	7.9976
Solyc01g090730.3	5	0.481745	0	0	1	0.102992	2	0.17414	7	0.575521	1	0.0684743	7	0.626651	17	1.17459	3	0.322409	4	0.433014	3	0.230315	1	0.0761156	9	0.609986
Solyc01g090740.3	70	6.74443	61	6.07847	74	7.62143	157	13.67	175	14.388	182	12.4623	193	17.2777	151	10.4331	83	8.91998	98	10.6089	159	12.2067	161	12.2546	235	15.9274
Solyc01g090750.3	531	51.1613	675	67.2618	511	52.629	705	61.3843	702	57.7166	930	63.6811	659	58.9948	1090	75.3117	610	65.5565	669	72.4217	937	71.9349	905	68.8846	1033	70.0129
Solyc01g090760.3	20	1.92698	14	1.39506	13	1.3389	24	2.08968	38	3.12426	29	1.98575	17	1.52187	7	0.483653	26	2.79421	16	1.73206	34	2.61023	31	2.35958	41	2.77883
Solyc01g090770.3	193	18.5954	193	19.2319	219	22.5553	167	14.5407	152	12.497	201	13.7633	189	16.9196	222	15.3387	230	24.718	208	22.5168	176	13.5118	179	13.6247	226	15.3174
Solyc01g090780.3	541	52.1248	560	55.8023	401	41.2999	544	47.366	911	74.9	1295	88.6742	619	55.4139	1111	76.7627	428	45.997	426	46.116	719	55.1987	849	64.6221	843	57.1354
Solyc01g090790.3	1478	142.404	1262	125.755	1101	113.394	1244	108.315	1552	127.601	1823	124.829	1339	119.869	857	59.213	1087	116.819	955	103.382	1351	103.718	1780	135.486	1605	108.781
Solyc01g090800.3	24	2.31238	22	2.19223	18	1.85386	0	0	1	0.0822173	1	0.0684743	41	3.67039	16	1.10549	24	2.57927	27	2.92285	0	0	1	0.0761156	2	0.135552
Solyc01g090810.3	5	0.481745	2	0.199294	2	0.205985	17	1.48019	22	1.80878	17	1.16406	0	0	1	0.0690933	0	0	1	0.108254	7	0.537401	7	0.532809	17	1.1522
Solyc01g090830.2	0	0	0	0	0	0	0	0	0	0	1	0.0684743	0	0	0	0	0	0	0	0	0	0	0	0	0	0
Solyc01g090840.3	18	1.73428	21	2.09259	3	0.308977	74	6.44317	63	5.17969	59	4.03998	6	0.53713	44	3.04011	7	0.752287	4	0.433014	48	3.68503	42	3.19685	77	5.21877
Solyc01g090850.3	88	8.47872	106	10.5626	80	8.23938	141	12.2769	149	12.2504	221	15.1328	126	11.2797	166	11.4695	109	11.7142	77	8.33553	147	11.2854	131	9.97114	202	13.6908
Solyc01g090860.3	205	19.7516	225	22.4206	194	19.9805	201	17.5011	237	19.4855	477	32.6622	264	23.6337	392	27.0846	169	18.1624	143	15.4803	246	18.8858	326	24.8137	274	18.5707
Solyc01g090870.1	4	0.385396	1	0.099647	1	0.102992	1	0.0870699	3	0.246652	1	0.0684743	4	0.358087	2	0.138187	0	0	1	0.108254	1	0.0767715	2	0.152231	3	0.203329
Solyc01g090880.3	427	41.141	456	45.4391	613	63.1342	355	30.9098	289	23.7608	316	21.6379	534	47.8046	432	29.8483	623	66.9536	645	69.8236	434	33.3188	430	32.7297	513	34.7692
Solyc01g090890.3	2	0.192698	0	0	1	0.102992	1	0.0870699	0	0	0	0	3	0.268565	1	0.0690933	5	0.537348	0	0	2	0.153543	1	0.0761156	2	0.135552
Solyc01g090900.3	300	28.9047	325	32.3853	245	25.2331	485	42.2289	518	42.5886	623	42.6595	454	40.6428	718	49.609	269	28.9093	267	28.9037	633	48.5964	572	43.5381	596	40.3946
Solyc01g090910.3	268	25.8215	238	23.716	266	27.3959	449	39.0944	554	45.5484	471	32.2514	412	36.8829	495	34.2012	277	29.7691	254	27.4964	568	43.6062	639	48.6379	529	35.8536
Solyc01g090920.3	323	31.1207	283	28.2001	291	29.9707	417	36.3082	457	37.5733	604	41.3585	490	43.8656	751	51.8891	257	27.6197	270	29.2285	629	48.2893	591	44.9843	565	38.2936
Solyc01g090940.3	355	34.2039	361	35.9726	362	37.2832	247	21.5063	298	24.5008	372	25.4724	451	40.3743	669	46.2234	363	39.0115	297	32.1513	310	23.7992	357	27.1733	341	23.1117
Solyc01g090950.3	325	31.3134	326	32.4849	258	26.572	177	15.4114	242	19.8966	345	23.6236	300	26.8565	362	25.0118	335	36.0023	287	31.0688	342	26.2559	254	19.3334	433	29.3471
Solyc01g090960.2	2	0.192698	0	0	1	0.102992	0	0	0	0	0	0	0	0	0	0	0	0	1	0.108254	0	0	0	0	0	0
Solyc01g090970.3	2441	235.188	1650	164.418	2399	247.078	238	20.7226	89	7.31734	26	1.78033	62	5.55034	8	0.552746	2218	238.368	1532	165.845	77	5.91141	137	10.4278	23	1.55885
Solyc01g090980.1	0	0	0	0	0	0	1	0.0870699	0	0	0	0	0	0	0	0	0	0	0	0	0	0	0	0	0	0
Solyc01g090990.3	87	8.38237	118	11.7584	102	10.5052	186	16.195	191	15.7035	194	13.284	130	11.6378	276	19.0698	92	9.88721	78	8.44378	148	11.3622	169	12.8635	162	10.9798
Solyc01g091000.3	7	0.674443	5	0.498235	5	0.514961	0	0	1	0.0822173	2	0.136949	0	0	0	0	4	0.429879	8	0.866029	4	0.307086	5	0.380578	8	0.54221
Solyc01g091010.3	0	0	0	0	0	0	0	0	0	0	0	0	0	0	1	0.0690933	0	0	0	0	0	0	0	0	0	0
Solyc01g091020.3	276	26.5923	252	25.1111	264	27.19	274	23.8572	284	23.3497	294	20.1314	269	24.0813	308	21.2807	234	25.1479	283	30.6358	287	22.0334	260	19.79	361	24.4672
Solyc01g091030.3	319	30.7353	218	21.7231	324	33.3695	404	35.1762	308	25.3229	494	33.8263	175	15.6663	466	32.1975	331	35.5725	235	25.4396	431	33.0885	313	23.8242	579	39.2424
Solyc01g091040.3	187	18.0173	87	8.66929	123	12.668	180	15.6726	180	14.7991	269	18.4196	289	25.8718	269	18.5861	220	23.6433	133	14.3977	287	22.0334	322	24.5092	262	17.7574
Solyc01g091050.3	31	2.98682	11	1.09612	14	1.44189	14	1.21898	7	0.575521	6	0.410846	17	1.52187	6	0.41456	9	0.967227	19	2.05682	4	0.307086	7	0.532809	12	0.813315
Solyc01g091070.3	375	36.1309	378	37.6666	330	33.9874	517	45.0151	535	43.9863	627	42.9334	365	32.6754	551	38.0704	407	43.7401	387	41.8941	538	41.3031	584	44.4515	601	40.7335
Solyc01g091080.3	97	9.34586	86	8.56965	91	9.37229	114	9.92597	130	10.6883	190	13.0101	121	10.8321	217	14.9932	87	9.34986	87	9.41806	127	9.74998	109	8.2966	130	8.81091
Solyc01g091090.3	21	2.02333	32	3.18871	23	2.36882	23	2.00261	37	3.04204	57	3.90303	40	3.58087	98	6.77114	24	2.57927	17	1.84031	38	2.91732	27	2.05512	46	3.11771
Solyc01g091120.3	526	50.6796	521	51.9161	575	59.2205	603	52.5032	573	47.1105	740	50.671	820	73.4077	1310	90.5122	518	55.6693	489	52.936	780	59.8818	680	51.7586	840	56.932
Solyc01g091130.3	115	11.0801	102	10.164	105	10.8142	73	6.3561	75	6.1663	96	6.57353	190	17.0091	192	13.2659	62	6.66312	79	8.55204	76	5.83464	99	7.53544	87	5.89653
Solyc01g091140.3	6	0.578094	2	0.199294	3	0.308977	3	0.26121	3	0.246652	6	0.410846	2	0.179043	0	0	4	0.429879	0	0	2	0.153543	0	0	3	0.203329
Solyc01g091145.1	0	0	3	0.298941	0	0	0	0	0	0	0	0	0	0	3	0.20728	1	0.10747	1	0.108254	0	0	0	0	0	0
Solyc01g091160.3	258	24.8581	271	27.0043	383	39.446	648	56.4213	2206	181.371	606	41.4954	366	32.7649	795	54.9292	154	16.5503	235	25.4396	686	52.6653	674	51.3019	881	59.7109
Solyc01g091165.1	69	6.64808	25	2.49118	101	10.4022	207	18.0235	996	81.8884	70	4.7932	41	3.67039	18	1.24368	15	1.61204	29	3.13935	140	10.748	122	9.2861	285	19.3162
Solyc01g091180.3	4	0.385396	2	0.199294	1	0.102992	2	0.17414	0	0	1	0.0684743	6	0.53713	0	0	1	0.10747	1	0.108254	6	0.460629	0	0	5	0.338881
Solyc01g091190.3	449	43.2607	467	46.5352	412	42.4328	355	30.9098	433	35.6001	405	27.7321	312	27.9307	538	37.1722	469	50.4033	546	59.1065	526	40.3818	392	29.8373	486	32.9393
Solyc01g091200.3	129	12.429	118	11.7584	86	8.85733	75	6.53024	56	4.60417	67	4.58778	111	9.9369	169	11.6768	113	12.1441	122	13.2069	75	5.75786	69	5.25197	73	4.94767
Solyc01g091210.3	126	12.14	162	16.1428	170	17.5087	262	22.8123	242	19.8966	241	16.5023	225	20.1424	359	24.8045	137	14.7233	124	13.4234	266	20.4212	223	16.9738	313	21.214
Solyc01g091220.3	426	41.0447	678	67.5607	476	49.0243	349	30.3874	323	26.5562	405	27.7321	192	17.1882	399	27.5682	672	72.2196	671	72.6382	413	31.7066	393	29.9134	412	27.9238
Solyc01g091230.3	24	2.31238	22	2.19223	48	4.94363	38	3.30866	25	2.05543	43	2.94439	36	3.22278	52	3.59285	51	5.48095	56	6.0622	32	2.45669	20	1.52231	58	3.93102
Solyc01g091240.3	105	10.1167	100	9.9647	105	10.8142	37	3.22159	40	3.28869	48	3.28677	12	1.07426	48	3.31648	73	7.84528	117	12.6657	39	2.99409	51	3.88189	87	5.89653
Solyc01g091250.3	0	0	0	0	0	0	1	0.0870699	0	0	0	0	0	0	0	0	1	0.10747	0	0	0	0	0	0	0	0
Solyc01g091260.3	132	12.7181	196	19.5308	207	21.3194	139	12.1027	136	11.1816	141	9.65487	707	63.2918	1022	70.6134	81	8.70504	352	38.1053	188	14.433	138	10.5039	157	10.6409
Solyc01g091280.3	232	22.353	186	18.5343	233	23.9972	293	25.5115	235	19.3211	406	27.8006	309	27.6622	491	33.9248	193	20.7416	194	21.0012	293	22.4941	281	21.3885	339	22.9761
Solyc01g091290.3	0	0	0	0	0	0	1	0.0870699	0	0	2	0.136949	0	0	1	0.0690933	0	0	2	0.216507	1	0.0767715	0	0	0	0
Solyc01g091300.3	5	0.481745	11	1.09612	4	0.411969	9	0.783629	9	0.739956	4	0.273897	3	0.268565	3	0.20728	0	0	1	0.108254	3	0.230315	7	0.532809	3	0.203329
Solyc01g091310.3	176	16.9574	183	18.2354	178	18.3326	231	20.1131	228	18.7455	289	19.7891	228	20.4109	313	21.6262	195	20.9566	223	24.1406	299	22.9547	265	20.1706	273	18.5029
Solyc01g091320.3	2739	263.9	1176	117.185	1957	201.556	205	17.8493	50	4.11087	23	1.57491	1151	103.039	654	45.187	934	100.377	1483	160.54	176	13.5118	99	7.53544	111	7.52316
Solyc01g091330.3	78	7.51523	67	6.67635	76	7.82741	22	1.91554	10	0.822173	23	1.57491	26	2.32756	32	2.21099	51	5.48095	71	7.68601	18	1.38189	22	1.67454	20	1.35552
Solyc01g091340.3	61	5.87729	53	5.28129	53	5.45859	89	7.74922	63	5.17969	78	5.34099	50	4.47608	98	6.77114	49	5.26601	56	6.0622	99	7.60038	87	6.62205	93	6.30319
Solyc01g091350.3	114	10.9838	102	10.164	88	9.06332	125	10.8837	118	9.70164	185	12.6677	97	8.6836	223	15.4078	102	10.9619	68	7.36125	196	15.0472	157	11.9501	211	14.3008
Solyc01g091360.3	95	9.15316	75	7.47353	79	8.13639	35	3.04745	58	4.7686	37	2.53355	23	2.059	45	3.1092	93	9.99468	80	8.66029	61	4.68306	49	3.72966	40	2.71105
Solyc01g091370.3	24	2.31238	34	3.388	40	4.11969	52	4.52764	49	4.02865	70	4.7932	15	1.34282	82	5.66565	25	2.68674	40	4.33014	69	5.29724	52	3.95801	85	5.76098
Solyc01g091380.3	232	22.353	189	18.8333	235	24.2032	271	23.5959	308	25.3229	418	28.6222	368	32.944	493	34.063	263	28.2645	214	23.1663	398	30.5551	298	22.6824	512	34.7014
Solyc01g091385.1	266	25.6288	250	24.9118	261	26.881	283	24.6408	317	26.0629	424	29.0331	395	35.361	549	37.9322	220	23.6433	270	29.2285	450	34.5472	358	27.2494	477	32.3293
Solyc01g091420.2	0	0	1	0.099647	2	0.205985	0	0	0	0	5	0.342371	2	0.179043	2	0.138187	3	0.322409	0	0	4	0.307086	0	0	0	0
Solyc01g091430.2	6	0.578094	5	0.498235	5	0.514961	7	0.609489	8	0.657738	13	0.890166	5	0.447608	1	0.0690933	4	0.429879	2	0.216507	5	0.383858	7	0.532809	6	0.406657
Solyc01g091435.1	3	0.289047	8	0.797176	5	0.514961	1	0.0870699	5	0.411087	2	0.136949	3	0.268565	1	0.0690933	4	0.429879	6	0.649522	1	0.0767715	6	0.456693	2	0.135552
Solyc01g091450.3	308	29.6755	339	33.7803	303	31.2067	134	11.6674	89	7.31734	153	10.4766	166	14.8606	189	13.0586	294	31.5961	339	36.698	160	12.2834	163	12.4068	181	12.2675
Solyc01g091460.3	511	49.2344	535	53.3112	459	47.2734	671	58.4239	806	66.2672	1155	79.0878	840	75.1982	1316	90.9268	559	60.0755	510	55.2093	939	72.0885	889	67.6667	920	62.3541
Solyc01g091465.1	3	0.289047	2	0.199294	8	0.823938	71	6.18196	68	5.59078	51	3.49219	3	0.268565	9	0.62184	1	0.10747	1	0.108254	89	6.83267	88	6.69817	52	3.52436
Solyc01g091470.3	1	0.096349	0	0	1	0.102992	0	0	0	0	0	0	2	0.179043	0	0	0	0	0	0	0	0	0	0	0	0
Solyc01g091480.3	107	10.3093	103	10.2636	95	9.78426	119	10.3613	128	10.5238	148	10.1342	122	10.9216	196	13.5423	101	10.8544	93	10.0676	127	9.74998	157	11.9501	147	9.96311
Solyc01g091490.3	12	1.15619	7	0.697529	14	1.44189	49	4.26643	107	8.79725	32	2.19118	10	0.895216	6	0.41456	2	0.214939	4	0.433014	60	4.60629	66	5.02363	71	4.81211
Solyc01g091500.3	365	35.1674	353	35.1754	314	32.3396	407	35.4375	426	35.0246	627	42.9334	285	25.5137	451	31.1611	304	32.6708	285	30.8523	399	30.6318	490	37.2966	444	30.0926
Solyc01g091520.3	679	65.421	613	61.0836	673	69.3138	370	32.2159	321	26.3918	433	29.6494	558	49.9531	441	30.4701	653	70.1777	714	77.2931	406	31.1692	322	24.5092	364	24.6706
Solyc01g091530.3	507	48.849	385	38.3641	413	42.5358	46	4.00522	56	4.60417	45	3.08134	629	56.3091	120	8.2912	392	42.1281	488	52.8278	72	5.52755	50	3.80578	51	3.45659
Solyc01g091540.2	3	0.289047	8	0.797176	5	0.514961	3	0.26121	3	0.246652	5	0.342371	12	1.07426	3	0.20728	10	1.0747	7	0.757775	3	0.230315	2	0.152231	2	0.135552
Solyc01g091550.3	226	21.7749	229	22.8192	245	25.2331	193	16.8045	180	14.7991	188	12.8732	165	14.7711	225	15.546	159	17.0877	212	22.9498	155	11.8996	197	14.9948	239	16.1985
Solyc01g091560.2	0	0	3	0.298941	3	0.308977	1	0.0870699	3	0.246652	2	0.136949	1	0.0895216	2	0.138187	0	0	0	0	0	0	1	0.0761156	3	0.203329
Solyc01g091570.3	358	34.493	430	42.8482	475	48.9213	357	31.084	399	32.8047	412	28.2114	319	28.5574	410	28.3283	450	48.3613	493	53.369	403	30.9389	447	34.0237	489	33.1426
Solyc01g091580.3	1170	112.728	1266	126.153	1547	159.329	642	55.8989	643	52.8657	702	48.0689	614	54.9663	831	57.4165	1345	144.547	1491	161.406	742	56.9645	744	56.63	870	58.9653
Solyc01g091585.1	0	0	0	0	1	0.102992	1	0.0870699	1	0.0822173	0	0	0	0	0	0	0	0	1	0.108254	0	0	1	0.0761156	0	0
Solyc01g091590.3	76	7.32253	33	3.28835	4	0.411969	4544	395.646	4645	381.899	3359	230.005	6	0.53713	14	0.967306	6	0.644818	10	1.08254	4948	379.865	5137	391.006	3485	236.2
Solyc01g091600.3	306	29.4828	229	22.8192	245	25.2331	4996	435.001	5296	435.423	3946	270.2	545	48.7893	539	37.2413	196	21.064	240	25.9809	5835	447.962	5619	427.693	4184	283.576
Solyc01g091610.1	5	0.481745	11	1.09612	9	0.92693	9	0.783629	12	0.986608	22	1.50643	1	0.0895216	6	0.41456	10	1.0747	9	0.974282	11	0.844487	10	0.761156	13	0.881091
Solyc01g091620.3	542	52.2212	584	58.1939	608	62.6193	614	53.4609	733	60.2653	788	53.9577	425	38.0467	728	50.2999	487	52.3377	475	51.4205	849	65.179	803	61.1208	860	58.2876
Solyc01g091630.3	817	78.7172	806	80.3155	915	94.2379	1400	121.898	1303	107.129	1871	128.115	1080	96.6834	1289	89.0613	663	71.2524	622	67.3337	1494	114.697	1646	125.286	1519	102.952
Solyc01g091640.3	447	43.068	442	44.044	507	52.2171	532	46.3212	480	39.4643	607	41.5639	463	41.4485	711	49.1253	560	60.183	559	60.5138	659	50.5924	582	44.2993	686	46.4945
Solyc01g091650.3	404	38.925	402	40.0581	412	42.4328	486	42.316	452	37.1622	545	37.3185	501	44.8503	715	49.4017	427	45.8895	400	43.3014	505	38.7696	522	39.7323	581	39.378
Solyc01g091655.1	2	0.192698	0	0	1	0.102992	0	0	0	0	0	0	0	0	0	0	2	0.214939	0	0	0	0	0	0	0	0
Solyc01g091660.3	5	0.481745	6	0.597882	8	0.823938	7	0.609489	3	0.246652	2	0.136949	2	0.179043	2	0.138187	6	0.644818	2	0.216507	2	0.153543	1	0.0761156	0	0
Solyc01g091670.3	9	0.867141	17	1.694	14	1.44189	1	0.0870699	11	0.90439	1	0.0684743	7	0.626651	13	0.898213	4	0.429879	10	1.08254	4	0.307086	7	0.532809	6	0.406657
Solyc01g091690.3	46	4.43206	46	4.58376	32	3.29575	240	20.8968	230	18.91	278	19.0358	64	5.72938	110	7.60026	46	4.9436	58	6.27871	252	19.3464	222	16.8977	206	13.9619
Solyc01g091700.3	21	2.02333	11	1.09612	15	1.54488	4	0.34828	16	1.31548	9	0.616269	2	0.179043	5	0.345467	27	2.90168	13	1.4073	13	0.99803	18	1.37008	5	0.338881
Solyc01g091705.1	2	0.192698	1	0.099647	0	0	2	0.17414	1	0.0822173	8	0.547794	1	0.0895216	13	0.898213	1	0.10747	1	0.108254	0	0	1	0.0761156	0	0
Solyc01g091710.3	151	14.5487	166	16.5414	168	17.3027	102	8.88113	117	9.61943	144	9.8603	94	8.41503	148	10.2258	124	13.3262	102	11.0419	115	8.82873	127	9.66668	108	7.31983
Solyc01g091715.1	131	12.6217	128	12.7548	168	17.3027	115	10.013	130	10.6883	111	7.60065	141	12.6225	223	15.4078	132	14.186	163	17.6453	142	10.9016	125	9.51445	206	13.9619
Solyc01g091720.3	2162	208.307	2199	219.124	1718	176.941	1849	160.992	2240	184.167	2529	173.171	3321	297.301	3880	268.082	1699	182.591	1793	194.099	2090	160.452	2401	182.753	2528	171.338
Solyc01g091730.3	2027	195.3	2082	207.465	1689	173.954	1728	150.457	2036	167.394	2495	170.843	3285	294.079	3723	257.234	1712	183.988	1846	199.836	2053	157.612	2273	173.011	2325	157.58
Solyc01g091740.3	152	14.6451	117	11.6587	119	12.2561	140	12.1898	123	10.1127	205	14.0372	1097	98.2052	868	59.973	94	10.1021	128	13.8565	181	13.8956	258	19.6378	262	17.7574
Solyc01g091750.3	266	25.6288	253	25.2107	264	27.19	305	26.5563	346	28.4472	402	27.5267	359	32.1383	441	30.4701	328	35.25	283	30.6358	344	26.4094	373	28.3911	457	30.9737
Solyc01g091760.2	0	0	0	0	0	0	0	0	0	0	0	0	0	0	0	0	3	0.322409	0	0	0	0	0	0	0	0
Solyc01g091770.3	487	46.922	449	44.7415	446	45.9345	304	26.4693	284	23.3497	398	27.2528	241	21.5747	396	27.3609	418	44.9223	363	39.2961	391	30.0177	355	27.021	489	33.1426
Solyc01g091780.3	450	43.3571	431	42.9479	514	52.938	365	31.7805	434	35.6823	495	33.8948	297	26.5879	371	25.6336	449	48.2539	483	52.2865	350	26.87	400	30.4462	493	33.4137
Solyc01g091800.3	590	56.8459	661	65.8667	752	77.4502	167	14.5407	237	19.4855	290	19.8575	284	25.4241	350	24.1827	692	74.369	691	74.8032	187	14.3563	259	19.7139	224	15.1819
Solyc01g091810.1	0	0	1	0.099647	0	0	0	0	0	0	4	0.273897	0	0	0	0	2	0.214939	0	0	0	0	0	0	1	0.0677762
Solyc01g091820.3	44	4.23936	71	7.07494	70	7.20946	113	9.8389	92	7.56399	129	8.83318	76	6.80364	113	7.80754	69	7.41541	57	6.17046	93	7.13975	106	8.06825	160	10.8442
Solyc01g091830.3	2	0.192698	0	0	2	0.205985	212	18.4588	211	17.3479	182	12.4623	2	0.179043	3	0.20728	4	0.429879	1	0.108254	295	22.6476	255	19.4095	102	6.91318
Solyc01g091840.3	30	2.89047	52	5.18165	17	1.75087	267	23.2477	294	24.1719	477	32.6622	223	19.9633	232	16.0296	11	1.18217	12	1.29904	394	30.248	319	24.2809	471	31.9226
Solyc01g091850.3	214	20.6187	211	21.0255	166	17.0967	159	13.8441	127	10.4416	183	12.5308	219	19.6052	182	12.575	140	15.0457	159	17.2123	166	12.7441	161	12.2546	163	11.0475
Solyc01g091860.3	295	28.423	217	21.6234	194	19.9805	198	17.2398	165	13.5659	176	12.0515	234	20.9481	224	15.4769	208	22.3537	226	24.4653	212	16.2756	193	14.6903	160	10.8442
Solyc01g091870.3	457	44.0315	355	35.3747	278	28.6318	377	32.8254	342	28.1183	500	34.2371	484	43.3285	573	39.5905	300	32.2409	289	31.2853	421	32.3208	413	31.4357	473	32.0582
Solyc01g091890.3	158	15.2231	156	15.5449	142	14.6249	225	19.5907	225	18.4989	206	14.1057	175	15.6663	223	15.4078	130	13.9711	134	14.506	208	15.9685	244	18.5722	320	21.6884
Solyc01g091900.3	103	9.92395	105	10.4629	134	13.801	170	14.8019	158	12.9903	181	12.3938	158	14.1444	196	13.5423	89	9.5648	82	8.8768	234	17.9645	256	19.4856	212	14.3686
Solyc01g091910.3	112	10.7911	136	13.552	110	11.3291	148	12.8863	198	16.279	368	25.1985	212	18.9786	321	22.1789	97	10.4246	85	9.20156	216	16.5826	133	10.1234	165	11.1831
Solyc01g091920.3	76	7.32253	36	3.58729	67	6.90048	37	3.22159	20	1.64435	31	2.1227	96	8.59408	72	4.97472	68	7.30794	47	5.08792	46	3.53149	28	2.13124	44	2.98215
Solyc01g091940.3	53	5.1065	85	8.47	53	5.45859	50	4.3535	86	7.07069	79	5.40947	63	5.63986	118	8.15301	60	6.44818	46	4.97967	50	3.83858	64	4.8714	67	4.54101
Solyc01g091950.3	766	73.8034	574	57.1974	516	53.144	640	55.7247	590	48.5082	661	45.2615	635	56.8462	664	45.878	546	58.6784	473	51.204	500	38.3858	630	47.9528	643	43.5801
Solyc01g093960.3	199	19.1735	105	10.4629	124	12.771	105	9.14234	82	6.74182	68	4.65625	83	7.4303	68	4.69834	140	15.0457	107	11.5831	60	4.60629	55	4.18636	74	5.01544
Solyc01g093965.1	181	17.4392	118	11.7584	106	10.9172	88	7.66215	79	6.49517	80	5.47794	66	5.90843	67	4.62925	131	14.0785	97	10.5006	63	4.83661	72	5.48032	66	4.47323
Solyc01g093970.3	138	13.2962	107	10.6622	147	15.1399	127	11.0579	167	13.7303	170	11.6406	179	16.0244	410	28.3283	154	16.5503	106	11.4749	183	14.0492	171	13.0158	171	11.5897
Solyc01g093990.3	78	7.51523	112	11.1605	180	18.5386	47	4.09229	43	3.53534	33	2.25965	41	3.67039	55	3.80013	128	13.7561	139	15.0473	55	4.22243	59	4.49082	85	5.76098
Solyc01g094000.3	409	39.4068	453	45.1401	400	41.1969	723	62.9515	735	60.4297	885	60.5997	562	50.3112	765	52.8564	349	37.5069	380	41.1364	832	63.8739	882	67.1339	1011	68.5218
Solyc01g094010.3	359	34.5893	257	25.6093	226	23.2762	158	13.757	82	6.74182	163	11.1613	231	20.6795	147	10.1567	201	21.6014	248	26.8469	179	13.7421	152	11.5696	162	10.9798
Solyc01g094020.3	60	5.78094	100	9.9647	126	12.977	62	5.39833	69	5.67299	73	4.99862	93	8.32551	70	4.83653	116	12.4665	109	11.7996	105	8.06101	73	5.55644	103	6.98095
Solyc01g094030.3	582	56.0751	487	48.5281	553	56.9547	634	55.2023	761	62.5674	791	54.1632	682	61.0538	905	62.5294	483	51.9078	500	54.1268	730	56.0432	725	55.1838	872	59.1009
Solyc01g094040.3	135	13.0071	188	18.7336	121	12.4621	352	30.6486	416	34.2024	457	31.2927	262	23.4547	291	20.1062	138	14.8308	134	14.506	464	35.622	484	36.8399	385	26.0939
Solyc01g094060.3	360	34.6857	325	32.3853	322	33.1635	305	26.5563	377	30.9959	547	37.4554	243	21.7538	385	26.6009	309	33.2081	285	30.8523	394	30.248	362	27.5538	444	30.0926
Solyc01g094070.3	9	0.867141	11	1.09612	10	1.02992	8	0.696559	11	0.90439	6	0.410846	7	0.626651	1	0.0690933	15	1.61204	10	1.08254	6	0.460629	12	0.913387	12	0.813315
Solyc01g094080.3	511	49.2344	539	53.7098	547	56.3368	248	21.5933	386	31.7359	367	25.1301	230	20.59	344	23.7681	407	43.7401	357	38.6465	230	17.6575	410	31.2074	313	21.214
Solyc01g094085.1	443	42.6826	507	50.521	402	41.4029	212	18.4588	327	26.8851	325	22.2541	197	17.6358	317	21.9026	353	37.9368	317	34.3164	205	15.7382	332	25.2704	258	17.4863
Solyc01g094090.3	19	1.83063	44	4.38447	96	9.88726	11	0.957769	1	0.0822173	3	0.205423	4	0.358087	10	0.690933	21	2.25686	11	1.19079	0	0	3	0.228347	6	0.406657
Solyc01g094140.3	183	17.6319	65	6.47706	123	12.668	84	7.31387	40	3.28869	85	5.82031	302	27.0355	280	19.3461	70	7.52287	69	7.4695	60	4.60629	64	4.8714	78	5.28655
Solyc01g094150.3	237	22.8347	213	21.2248	199	20.4955	261	22.7252	234	19.2389	340	23.2813	284	25.4241	391	27.0155	187	20.0968	171	18.5114	305	23.4153	270	20.5512	313	21.214
Solyc01g094170.3	29	2.79412	39	3.88623	24	2.47181	44	3.83108	33	2.71317	68	4.65625	127	11.3692	140	9.67306	25	2.68674	27	2.92285	58	4.45275	41	3.12074	72	4.87989
Solyc01g094180.3	8	0.770792	1	0.099647	8	0.823938	4	0.34828	3	0.246652	4	0.273897	4	0.358087	4	0.276373	3	0.322409	3	0.324761	4	0.307086	1	0.0761156	2	0.135552
Solyc01g094190.3	88	8.47872	82	8.17106	110	11.3291	58	5.05005	72	5.91965	63	4.31388	71	6.35604	130	8.98213	73	7.84528	95	10.2841	69	5.29724	70	5.32809	60	4.06657
Solyc01g094200.3	722	69.564	494	49.2256	689	70.9617	954	83.0647	912	74.9822	1144	78.3346	972	87.015	1397	96.5233	662	71.1449	703	76.1023	1113	85.4467	1022	77.7901	1287	87.228
Solyc01g094220.3	705	67.9261	622	61.9805	474	48.8183	535	46.5824	235	19.3211	383	26.2256	270	24.1708	248	17.1351	474	50.9406	362	39.1878	307	23.5689	275	20.9318	265	17.9607
Solyc01g094230.3	7	0.674443	12	1.19576	7	0.720946	3	0.26121	2	0.164435	5	0.342371	2	0.179043	4	0.276373	5	0.537348	16	1.73206	7	0.537401	7	0.532809	4	0.271105
Solyc01g094237.1	161	15.5122	171	17.0396	234	24.1002	42	3.65694	267	21.952	31	2.1227	650	58.1891	517	35.7212	141	15.1532	212	22.9498	364	27.9448	275	20.9318	228	15.453
Solyc01g094280.3	220	21.1968	306	30.492	141	14.5219	214	18.633	260	21.3765	324	22.1857	118	10.5636	330	22.8008	281	30.199	265	28.6872	270	20.7283	324	24.6614	347	23.5184
Solyc01g094290.3	1392	134.118	1114	111.007	1036	106.7	1124	97.8666	1309	107.622	1696	116.132	916	82.0018	1277	88.2321	1227	131.865	1103	119.404	1457	111.856	1797	136.78	1544	104.647
Solyc01g094315.1	0	0	2	0.199294	0	0	0	0	3	0.246652	0	0	0	0	0	0	0	0	0	0	0	0	0	0	0	0
Solyc01g094330.3	46	4.43206	66	6.5767	46	4.73764	91	7.92336	100	8.22173	136	9.3125	51	4.5656	112	7.73845	41	4.40626	41	4.4384	71	5.45078	74	5.63255	100	6.77762
Solyc01g094350.3	1286	123.905	1388	138.31	1334	137.392	1140	99.2597	1350	110.993	1737	118.94	922	82.5389	1167	80.6319	1394	149.813	1177	127.414	1310	100.571	1735	132.061	1580	107.086
Solyc01g094360.3	528	50.8723	389	38.7627	473	48.7153	754	65.6507	493	40.5331	776	53.136	1568	140.37	1489	102.88	452	48.5763	483	52.2865	587	45.0649	578	43.9948	699	47.3756
Solyc01g094370.3	572	55.1117	392	39.0616	529	54.4829	748	65.1283	538	44.2329	818	56.012	1534	137.326	1465	101.222	463	49.7584	495	53.5855	643	49.3641	632	48.105	760	51.5099
Solyc01g094380.2	1	0.096349	0	0	1	0.102992	7	0.609489	8	0.657738	11	0.753217	0	0	0	0	1	0.10747	1	0.108254	1	0.0767715	2	0.152231	13	0.881091
Solyc01g094410.3	551	53.0883	642	63.9734	501	51.5991	2390	208.097	3276	269.344	3550	243.084	807	72.244	919	63.4967	504	54.1647	571	61.8128	5071	389.308	3974	302.483	4390	297.538
Solyc01g094420.3	430	41.4301	398	39.6595	380	39.1371	428	37.2659	472	38.8066	639	43.7551	492	44.0446	717	49.5399	445	47.824	413	44.7087	626	48.059	605	46.0499	753	51.0355
Solyc01g094430.1	0	0	0	0	1	0.102992	5	0.43535	1	0.0822173	2	0.136949	0	0	0	0	0	0	0	0	2	0.153543	2	0.152231	5	0.338881
Solyc01g094460.3	728	70.1421	642	63.9734	632	65.0911	341	29.6908	474	38.971	471	32.2514	189	16.9196	226	15.6151	728	78.2379	632	68.4163	408	31.3228	540	41.1024	484	32.8037
Solyc01g094470.3	463	44.6096	502	50.0228	395	40.6819	546	47.5402	524	43.0819	458	31.3612	406	36.3458	408	28.1901	458	49.2211	445	48.1729	455	34.931	552	42.0158	488	33.0748
Solyc01g094480.3	801	77.1756	892	88.8852	956	98.4606	681	59.2946	966	79.4219	1007	68.9536	929	83.1656	1021	70.5443	904	97.1526	883	95.5879	1173	90.053	1067	81.2153	1291	87.4991
Solyc01g094485.1	14	1.34889	10	0.99647	6	0.617954	35	3.04745	20	1.64435	30	2.05423	6	0.53713	13	0.898213	5	0.537348	6	0.649522	19	1.45866	14	1.06562	12	0.813315
Solyc01g094500.3	88	8.47872	103	10.2636	110	11.3291	145	12.6251	111	9.12612	109	7.4637	76	6.80364	116	8.01482	100	10.747	106	11.4749	118	9.05904	125	9.51445	94	6.37097
Solyc01g094510.2	69	6.64808	47	4.68341	52	5.3556	46	4.00522	64	5.26191	85	5.82031	120	10.7426	162	11.1931	65	6.98553	50	5.41268	38	2.91732	40	3.04462	76	5.15099
Solyc01g094520.3	116	11.1765	65	6.47706	89	9.16631	58	5.05005	83	6.82404	95	6.50506	218	19.5157	216	14.9242	110	11.8217	69	7.4695	73	5.60432	65	4.94751	103	6.98095
Solyc01g094530.3	132	12.7181	121	12.0573	123	12.668	199	17.3269	190	15.6213	239	16.3654	140	12.533	280	19.3461	109	11.7142	122	13.2069	202	15.5078	228	17.3544	249	16.8763
Solyc01g094540.3	67	6.45539	121	12.0573	95	9.78426	64	5.57247	100	8.22173	122	8.35386	63	5.63986	132	9.12032	112	12.0366	119	12.8822	111	8.52164	106	8.06825	123	8.33648
Solyc01g094550.3	436	42.0082	379	37.7662	404	41.6089	725	63.1257	866	71.2002	911	62.3801	581	52.0121	732	50.5763	335	36.0023	367	39.7291	1177	90.3601	831	63.252	701	47.5111
Solyc01g094560.3	198	19.0771	256	25.5096	220	22.6583	234	20.3744	268	22.0342	282	19.3097	211	18.8891	259	17.8952	225	24.1807	213	23.058	228	17.5039	291	22.1496	284	19.2485
Solyc01g094570.3	163	15.7049	155	15.4453	174	17.9207	221	19.2424	285	23.4319	364	24.9246	273	24.4394	290	20.0371	168	18.0549	166	17.9701	298	22.8779	306	23.2914	347	23.5184
Solyc01g094580.3	229	22.0639	206	20.5273	228	23.4822	201	17.5011	261	21.4587	373	25.5409	261	23.3651	434	29.9865	206	22.1387	186	20.1352	247	18.9626	278	21.1601	243	16.4696
Solyc01g094585.1	3	0.289047	0	0	0	0	0	0	0	0	0	0	0	0	1	0.0690933	0	0	0	0	1	0.0767715	0	0	0	0
Solyc01g094590.3	7	0.674443	14	1.39506	11	1.13291	18	1.56726	26	2.13765	32	2.19118	11	0.984738	24	1.65824	18	1.93445	14	1.51555	14	1.0748	25	1.90289	20	1.35552
Solyc01g094600.2	2	0.192698	1	0.099647	0	0	5	0.43535	7	0.575521	14	0.95864	0	0	2	0.138187	0	0	3	0.324761	3	0.230315	12	0.913387	3	0.203329
Solyc01g094610.3	12	1.15619	1	0.099647	3	0.308977	0	0	0	0	3	0.205423	7	0.626651	3	0.20728	10	1.0747	2	0.216507	1	0.0767715	1	0.0761156	3	0.203329
Solyc01g094620.3	394	37.9615	384	38.2645	296	30.4857	378	32.9124	462	37.9844	737	50.4655	468	41.8961	713	49.2635	286	30.7363	293	31.7183	528	40.5354	503	38.2861	637	43.1735
Solyc01g094630.3	420	40.4666	380	37.8659	413	42.5358	424	36.9176	597	49.0837	639	43.7551	782	70.0059	884	61.0785	352	37.8293	334	36.1567	641	49.2105	585	44.5276	656	44.4612
Solyc01g094640.3	197	18.9808	220	21.9223	220	22.6583	229	19.939	242	19.8966	389	26.6365	479	42.8809	544	37.5868	215	23.106	215	23.2745	321	24.6437	274	20.8557	391	26.5005
Solyc01g094650.3	8	0.770792	8	0.797176	1	0.102992	13	1.13191	2	0.164435	10	0.684743	5	0.447608	16	1.10549	6	0.644818	5	0.541268	1	0.0767715	10	0.761156	0	0
Solyc01g094655.1	7	0.674443	8	0.797176	5	0.514961	2	0.17414	2	0.164435	3	0.205423	1	0.0895216	7	0.483653	1	0.10747	1	0.108254	3	0.230315	4	0.304462	5	0.338881
Solyc01g094660.3	298	28.712	314	31.2892	255	26.263	405	35.2633	428	35.189	663	45.3984	455	40.7323	821	56.7256	219	23.5359	258	27.9294	618	47.4448	539	41.0263	833	56.4576
Solyc01g094670.3	109	10.502	120	11.9576	86	8.85733	110	9.57769	103	8.46838	174	11.9145	127	11.3692	181	12.5059	106	11.3918	96	10.3923	125	9.59644	127	9.66668	152	10.302
Solyc01g094680.3	439	42.2972	361	35.9726	443	45.6256	515	44.841	666	54.7567	776	53.136	487	43.597	632	43.667	409	43.9551	458	49.5802	759	58.2696	706	53.7376	885	59.982
[truncated: 23,791 more rows]

## Sheet: Table S3 DEG
Supplementary Table S3: Differential Expressed Genes (DEGs) in all conditions (tomato cultivars or TSSM-infestation). Distribution of genes into the Venn diagram groups using P value < 0.05 adjusted, and fold change > 2 or <0.5. Results obtained using the DESeq2 from R package.
Cultivar effect - Shiran versus Ofir				TSSM effect - Infested versus Control
Gene ID	Fold change (Shiran/Ofir)	P value (adjusted)		Gene ID	Fold change (Infested/Control)	P value (adjusted)
Solyc04g016550	0.00130451	6.01e-22		Solyc07g042400	0.00433075	2.67014e-111
Solyc04g018080	0.00157599	1.75e-20		Solyc03g116280	0.00459285	1.48414e-17
Solyc07g065850	0.00167573	2.25e-20		Solyc01g110590	0.0050402	1.15891e-49
Solyc08g005150	0.00226857	1.37e-18		Solyc08g029340	0.00520326	2.01523e-16
Solyc01g014147	0.00646545	1.32e-08		Solyc10g084380	0.00527586	8.67202e-54
Solyc01g066613	0.00804766	2.35e-48		Solyc06g007890	0.00538878	1.55794e-15
Solyc08g066920	0.0095066	6.22e-09		Solyc01g008510	0.00548067	6.72689e-104
Solyc10g079670	0.00955675	2.28e-09		Solyc09g011080	0.00679194	6.67933e-52
Solyc05g043390	0.0105389	4.08e-09		Solyc03g121900	0.00787951	5.81651e-28
Solyc05g010380	0.010603	1.12e-08		Solyc05g051730	0.00793652	1.76597e-20
Solyc05g015415	0.0118141	1.12e-07		Solyc06g005755	0.00807978	5.03766e-13
Solyc04g010135	0.0119777	1.91e-07		Solyc02g063000	0.00831946	1.05095e-81
Solyc09g015140	0.0121786	2.51e-08		Solyc05g008250	0.00866458	2.64517e-11
Solyc05g041770	0.012514	1.21e-08		Solyc09g075590	0.00897279	1.6185e-48
Solyc04g026315	0.014258	2.85e-07		Solyc01g110940	0.00904056	1.28931e-73
Solyc04g051762	0.0143137	3.35e-07		Solyc07g064410	0.00955486	1.73943e-67
Solyc04g051103	0.0143788	9.37e-10		Solyc03g046440	0.00978782	3.62593e-08
Solyc03g036470	0.0145129	6.35e-06		Solyc01g110605	0.0104358	5.68998e-15
Solyc04g045300	0.0149962	4.98e-07		Solyc06g069723	0.010825	8.50234e-11
Solyc04g017595	0.0154548	1.72e-07		Solyc11g072080	0.0109956	9.56236e-72
Solyc01g105920	0.0158232	1.96e-09		Solyc08g066610	0.0128914	5.91682e-65
Solyc06g050315	0.0159369	8.52e-72		Solyc10g084430	0.0132246	8.03859e-79
Solyc03g036473	0.0160956	0.0360454		Solyc02g085490	0.0135106	4.9606e-20
Solyc04g010140	0.0162523	1.07e-06		Solyc12g007160	0.0138099	6.51368e-11
Solyc04g082910	0.0184823	4.47e-18		Solyc03g025710	0.0147034	1.69162e-69
Solyc02g037595	0.0204688	5.6e-06		Solyc06g005610	0.0149875	2.38542e-14
Solyc03g042560	0.0208548	0.000158273		Solyc05g005170	0.0153451	2.23199e-16
Solyc04g051100	0.0212341	2.1e-07		Solyc02g067050	0.0161677	1.5114e-16
Solyc04g026300	0.0225944	1.61e-05		Solyc10g005400	0.0162743	1.26378e-60
Solyc04g024960	0.0227815	5.3e-07		Solyc07g017370	0.0163924	3.60599e-09
Solyc05g005440	0.0228537	0.00640229		Solyc03g116730	0.0164629	3.50621e-89
Solyc05g041780	0.025468	0.00026654		Solyc03g044600	0.0165166	8.95468e-24
Solyc08g005880	0.0279259	6.3e-06		Solyc10g087013	0.0187605	2.56877e-32
Solyc09g005430	0.0285372	0.00010442		Solyc07g054950	0.0190024	6.01511e-23
Solyc04g049750	0.030222	0.0189832		Solyc01g080870	0.019007	1.54788e-71
Solyc05g010367	0.0331964	6.27e-41		Solyc02g079490	0.0194549	1.92611e-07
Solyc07g054880	0.0332952	0.000380391		Solyc12g014580	0.0195889	8.07169e-09
Solyc04g018063	0.0335752	0.000848841		Solyc01g090800	0.0197238	1.24307e-22
Solyc09g084465	0.0394405	0.000479334		Solyc10g047530	0.020454	7.7481e-16
Solyc02g067650	0.0403411	0.021083		Solyc00g050430	0.0204889	6.28517e-41
Solyc12g013860	0.0431828	0.0195109		Solyc10g008200	0.0210538	8.35771e-62
Solyc03g006210	0.0432919	7.53e-06		Solyc01g090340	0.0211729	1.48732e-51
Solyc07g043100	0.0434515	0.0258014		Solyc02g083080	0.0213722	1.1691e-08
Solyc04g018120	0.0437699	0.00515372		Solyc12g094440	0.0225272	2.9106e-22
Solyc10g009590	0.0466499	0.00258114		Solyc11g011680	0.0226117	1.82803e-06
Solyc04g018130	0.0471837	0.0121871		Solyc05g015800	0.0227156	7.42304e-18
Solyc07g055570	0.0530987	0.0136829		Solyc05g051180	0.0229466	2.11588e-07
Solyc08g079140	0.0536187	5.96e-10		Solyc02g089250	0.0231314	1.00174e-62
Solyc09g091200	0.0536192	0.0324405		Solyc05g054090	0.0233363	5.35118e-41
Solyc01g014170	0.0563806	0.0349028		Solyc12g006050	0.0240886	7.33152e-62
Solyc10g086100	0.0568449	0.00369536		Solyc11g044650	0.0242405	6.06584e-06
Solyc04g080530	0.0574123	0.0204425		Solyc11g005340	0.0244481	8.1848e-154
Solyc00g010750	0.0605202	0.0206812		Solyc07g008210	0.0246346	1.76196e-15
Solyc11g008750	0.0629307	0.00982848		Solyc08g075210	0.0249154	1.55082e-83
Solyc01g057805	0.0639099	0.0484575		Solyc05g045670	0.0252969	5.24598e-23
Solyc01g105890	0.065808	0.0154788		Solyc09g007470	0.0252981	1.60101e-50
Solyc04g007050	0.070179	0.0442101		Solyc03g118310	0.0256061	2.30719e-34
Solyc04g007030	0.0718957	7.88e-05		Solyc12g006730	0.0261308	0.000117733
Solyc05g015410	0.0740642	0.00747464		Solyc03g116270	0.0266089	3.67482e-07
Solyc10g084960	0.0777617	0.000234706		Solyc02g071420	0.0267638	0.000562047
Solyc06g083900	0.0851554	9.32e-05		Solyc06g049050	0.0271575	2.57963e-29
Solyc03g114190	0.0876402	0.0308998		Solyc11g011700	0.0276719	2.47931e-05
Solyc05g046180	0.0884748	0.023773		Solyc03g065205	0.0277035	6.42446e-14
Solyc05g008235	0.0967123	0.00207782		Solyc10g085280	0.0277981	2.59466e-19
Solyc02g005070	0.0967392	2.81e-06		Solyc10g083940	0.0279958	8.52002e-98
Solyc08g074620	0.0978438	8.95e-06		Solyc04g011800	0.0280959	9.8765e-05
Solyc05g012740	0.100023	0.0416152		Solyc07g052490	0.028909	2.73521e-05
Solyc01g105940	0.102676	0.0143735		Solyc01g110880	0.0289807	9.64056e-11
Solyc06g073350	0.105824	8.52e-05		Solyc03g096770	0.0293591	1.39105e-101
Solyc04g050950	0.107195	1.64e-05		Solyc10g008330	0.0294454	0.000708036
Solyc04g056310	0.112579	0.0442355		Solyc01g110980	0.03006	6.68908e-05
Solyc00g042840	0.113123	1.05e-12		Solyc02g063120	0.0300903	4.45046e-08
Solyc04g014830	0.115205	3.57e-34		Solyc08g008480	0.0305499	3.05207e-05
Solyc07g008130	0.116831	0.00425142		Solyc09g011040	0.0307355	1.45727e-26
Solyc09g065440	0.121488	0.00355018		Solyc11g032220	0.0308195	6.43289e-31
Solyc09g007020	0.12178	2.37e-15		Solyc10g054720	0.0309212	8.14028e-08
Solyc01g099150	0.122277	0.0056501		Solyc09g082550	0.0309478	2.65705e-26
Solyc09g097760	0.129426	5.23e-08		Solyc12g088170	0.0310623	8.01558e-44
Solyc09g089505	0.132852	0.0161824		Solyc04g017720	0.0312961	9.56833e-65
Solyc06g075667	0.132878	9.09e-12		Solyc02g091920	0.0315231	4.21597e-75
Solyc03g098790	0.134433	0.0235078		Solyc07g044900	0.0321972	2.2883e-05
Solyc08g079190	0.135978	2.11e-09		Solyc02g067720	0.032585	3.27548e-09
Solyc03g114465	0.138767	0.0106533		Solyc06g060630	0.0333515	6.18055e-34
Solyc03g034380	0.14436	0.0225844		Solyc07g052065	0.033425	0.000348584
Solyc08g079200	0.146365	1e-05		Solyc03g111995	0.0343426	1.10807e-17
Solyc08g079330	0.146481	2.6e-08		Solyc02g085025	0.0343989	1.57622e-10
Solyc06g050890	0.146621	2.08e-05		Solyc05g047580	0.0344901	1.11135e-05
Solyc12g019220	0.148006	0.0145477		Solyc11g045520	0.0350697	5.09864e-13
Solyc12g098753	0.148533	0.0062679		Solyc10g086720	0.0350714	1.29712e-27
Solyc07g008570	0.149396	0.000206211		Solyc03g094000	0.03528	0.000120333
Solyc12g098840	0.153459	0.0411935		Solyc09g059170	0.0353446	5.60833e-69
Solyc07g007250	0.154049	0.0160715		Solyc11g005820	0.0360011	6.15832e-31
Solyc10g079940	0.159673	0.0479005		Solyc06g060340	0.0361703	2.02923e-47
Solyc07g009230	0.162326	0.0316967		Solyc07g006670	0.0361976	6.3103e-21
Solyc09g084450	0.16458	0.00776593		Solyc01g005590	0.0361993	9.19581e-173
Solyc05g051350	0.168465	0.0324393		Solyc06g061200	0.0363162	7.44203e-12
Solyc09g097960	0.170206	0.00279691		Solyc10g054870	0.0366442	5.85794e-47
Solyc03g115960	0.17133	0.000511707		Solyc07g044910	0.0373428	1.18663e-06
Solyc11g017310	0.174482	0.0172073		Solyc06g066700	0.0373573	1.12604e-43
Solyc06g068435	0.175368	1.86e-20		Solyc04g011780	0.0373713	4.717e-05
Solyc06g009240	0.175587	0.000288979		Solyc06g084150	0.0374978	0.000544179
Solyc11g044455	0.177128	0.000339143		Solyc01g110160	0.0377218	1.43191e-139
Solyc01g106510	0.178343	0.0342032		Solyc03g065195	0.0379061	0.000110897
Solyc12g089350	0.180111	0.0190131		Solyc05g055745	0.0379151	3.57859e-16
Solyc04g079820	0.18148	0.0131778		Solyc10g085870	0.0382792	1.05711e-43
Solyc11g005480	0.186923	0.000375019		Solyc02g081340	0.0384923	2.10739e-44
Solyc06g069723	0.18698	0.0273867		Solyc11g065610	0.0385257	1.42674e-12
Solyc06g035940	0.187742	6.71e-05		Solyc12g036440	0.0385464	0.000101802
Solyc07g055380	0.19009	1.86e-05		Solyc01g087140	0.0392861	0.000221441
Solyc05g047680	0.192515	0.00231737		Solyc12g014570	0.0394798	6.70793e-05
Solyc01g006290	0.19363	0.00165375		Solyc02g081130	0.0395852	1.33489e-13
Solyc09g007030	0.19541	4.39e-07		Solyc12g094640	0.0400111	1.83763e-81
Solyc11g012705	0.195724	0.0456076		Solyc05g055290	0.040043	0.000403071
Solyc06g066240	0.195843	0.0463814		Solyc10g081810	0.0401656	8.91222e-76
Solyc03g114585	0.197493	0.00782738		Solyc05g007830	0.0406737	4.10752e-128
Solyc06g075663	0.197788	2.79e-16		Solyc05g054850	0.0406983	1.92243e-15
Solyc08g080630	0.199968	0.00908748		ENSRNA05003023	0.0409748	3.61542e-05
Solyc09g082300	0.200443	0.0195255		Solyc01g090970	0.0410065	1.97539e-12
Solyc03g044670	0.202063	0.0214751		Solyc06g069730	0.0412256	1.76246e-15
Solyc05g010000	0.20471	0.0110437		Solyc03g065200	0.0413234	2.11157e-08
Solyc00g174330	0.213828	0.0197295		Solyc05g025890	0.0416025	1.51576e-37
Solyc04g056450	0.215007	0.0272695		Solyc12g055970	0.0416853	5.11759e-172
Solyc09g092715	0.215402	0.0371103		Solyc10g079620	0.0420909	6.22043e-67
Solyc08g082160	0.215983	3.22e-13		Solyc01g109950	0.042486	1.59099e-05
Solyc03g123380	0.216411	0.0268317		Solyc03g113250	0.0425221	2.0652e-38
Solyc08g005640	0.221242	0.0178229		Solyc07g005370	0.0427687	3.88685e-12
Solyc09g090835	0.22394	0.00399175		Solyc03g096290	0.0436747	8.0475e-70
Solyc02g032360	0.224292	0.0149936		Solyc04g078140	0.043715	2.2082e-42
Solyc03g006960	0.224887	1.12e-08		Solyc01g109550	0.044089	1.64111e-70
Solyc08g079300	0.227819	0.0327634		Solyc10g084840	0.0443461	3.90093e-41
Solyc07g008550	0.229061	0.0183584		Solyc02g063380	0.0444473	9.82176e-12
Solyc00g174340	0.229374	0.0210694		Solyc07g063970	0.0444559	3.60762e-51
Solyc12g049400	0.233072	7.46e-05		Solyc09g091510	0.044479	1.40174e-63
Solyc02g090210	0.235116	0.00236635		Solyc03g112010	0.0446504	3.80165e-52
Solyc06g050530	0.235935	0.0474525		Solyc06g051000	0.0447775	4.5211e-08
Solyc08g079285	0.237315	1.35e-05		Solyc01g110790	0.0451701	0.00254405
Solyc03g005320	0.239748	0.000100792		Solyc04g054730	0.0451963	2.75014e-27
Solyc09g091000	0.241376	2.11e-09		Solyc12g044270	0.0459551	2.53185e-23
Solyc07g005100	0.242969	1.06e-13		Solyc06g060640	0.0460443	2.77944e-46
Solyc06g066830	0.247734	6.73e-13		Solyc05g041360	0.0462634	2.55272e-46
Solyc10g055810	0.249653	0.00192237		Solyc03g007030	0.0463861	7.16298e-52
Solyc01g009810	0.250281	0.00176791		Solyc10g086590	0.0464858	0.000768865
Solyc03g005980	0.253249	0.000108595		Solyc07g042440	0.0467302	4.02852e-70
Solyc06g076800	0.255827	0.0453817		Solyc11g073030	0.0468117	1.20581e-18
Solyc01g088280	0.259217	0.00934496		Solyc08g082590	0.0468564	1.18578e-51
Solyc08g006730	0.260782	0.00485137		Solyc04g011790	0.047174	7.61786e-06
Solyc07g055383	0.263142	0.0170065		Solyc02g014660	0.0474061	0.00135881
Solyc04g012010	0.263487	0.00432524		Solyc03g062700	0.0476011	1.17763e-06
Solyc05g053330	0.263964	0.0340825		Solyc10g078580	0.0476716	4.38153e-51
Solyc01g096860	0.264469	0.0486257		Solyc02g085020	0.0480338	9.16571e-39
Solyc01g108977	0.265775	1.22e-06		Solyc10g084230	0.0481731	5.75757e-42
Solyc05g054890	0.269733	0.0055572		Solyc10g085285	0.0485351	0.00859323
Solyc08g079900	0.273455	0.0386721		Solyc05g050690	0.04871	0.00337554
Solyc01g095250	0.274112	0.00143456		Solyc12g035550	0.0488446	6.15342e-07
Solyc06g062370	0.274194	0.0105732		Solyc05g009270	0.0491554	2.0256e-41
Solyc07g005110	0.279977	0.00952214		Solyc03g007160	0.0491706	0.00208735
Solyc02g086402	0.283834	0.000668104		Solyc12g009650	0.0493621	1.89631e-21
Solyc05g012550	0.284742	0.0301952		Solyc03g116290	0.0495491	0.000247656
Solyc02g092517	0.289404	0.0156279		Solyc05g014280	0.0495533	5.09928e-06
Solyc05g012045	0.290155	0.0463814		Solyc04g011850	0.0498247	5.97476e-05
Solyc12g100250	0.293232	0.000234949		Solyc01g110360	0.0498406	1.12393e-62
Solyc02g062330	0.294029	0.00485137		Solyc01g091320	0.0499008	1.55073e-13
Solyc05g005915	0.29681	0.00126112		Solyc05g047670	0.0499519	5.10396e-31
Solyc06g054610	0.298717	0.000327615		Solyc11g042880	0.0501401	1.02697e-05
Solyc07g009520	0.300293	0.00879075		Solyc12g006760	0.0505144	1.07199e-12
Solyc10g075090	0.300719	0.00552187		Solyc05g056470	0.0507963	2.43671e-61
Solyc03g005210	0.302995	0.00759354		Solyc02g069490	0.0512891	4.20863e-15
Solyc05g007610	0.305045	0.000447028		Solyc06g031697	0.0516853	5.06008e-06
Solyc08g074340	0.30647	0.00904266		Solyc03g078330	0.0516854	0.00792516
Solyc01g105650	0.307352	0.0177182		Solyc08g083360	0.0517741	2.58811e-44
Solyc04g016040	0.308559	6.48e-06		Solyc03g096760	0.0519563	3.8669e-76
Solyc09g082270	0.309856	0.0194287		Solyc07g055750	0.052149	0.00157651
Solyc11g032130	0.309869	0.0494045		Solyc12g008530	0.0523731	8.01042e-33
Solyc04g014320	0.310792	0.0488924		Solyc07g054940	0.0525626	1.87668e-06
Solyc10g011920	0.315423	0.000268438		Solyc04g054740	0.0525712	4.24777e-90
Solyc01g104110	0.316	2.03e-13		Solyc10g084120	0.0529528	0.00036358
Solyc01g086680	0.318067	0.0170065		Solyc12g006720	0.0533898	0.0120567
Solyc07g016210	0.318096	0.0288712		Solyc01g097340	0.0535593	5.59584e-194
Solyc11g072920	0.319081	0.0146616		Solyc10g086137	0.0538613	0.00013921
Solyc10g055230	0.319465	0.0346094		Solyc02g083860	0.0539621	1.14534e-40
Solyc09g092760	0.320575	0.016112		Solyc08g014430	0.0543166	8.7148e-18
Solyc05g009170	0.321463	0.00033058		Solyc12g056200	0.0545067	0.000106785
Solyc06g011540	0.321597	1.27e-16		Solyc03g120020	0.0545086	1.7808e-27
Solyc05g009270	0.322104	2.59e-05		Solyc01g059900	0.0546992	0.000434625
Solyc12g013665	0.324761	0.0258014		Solyc08g068500	0.0547656	5.96553e-05
Solyc04g007650	0.329431	0.000549831		Solyc04g014510	0.0550293	6.47727e-17
Solyc03g044050	0.329616	0.0190494		Solyc02g084850	0.0551336	4.1394e-12
Solyc06g074260	0.330804	6.35e-06		Solyc03g025935	0.0551856	0.00271726
Solyc09g090890	0.333224	0.0245581		Solyc09g008320	0.0553526	1.14931e-34
Solyc01g105360	0.339907	0.000556516		Solyc05g011890	0.0554981	2.7769e-51
Solyc02g092523	0.344416	0.00857663		Solyc04g011830	0.0555878	0.00063576
Solyc08g076970	0.346577	0.0169888		Solyc12g005020	0.0557204	0.0249939
Solyc07g007240	0.346931	0.0402227		Solyc03g053130	0.0561663	3.79936e-05
Solyc12g096960	0.347245	0.0120327		Solyc01g110365	0.0565355	0.00448405
Solyc01g008620	0.347668	0.0396197		Solyc09g061390	0.0569188	3.33743e-38
Solyc08g062930	0.347972	0.00295996		Solyc01g110600	0.0570394	1.33367e-06
Solyc04g025610	0.35034	0.000250514		Solyc03g005490	0.0570416	0.00179265
Solyc10g005380	0.355	0.0298484		Solyc02g089540	0.0574082	3.05381e-108
Solyc03g044028	0.356094	0.00514462		Solyc12g044330	0.0575765	1.94029e-34
Solyc06g008480	0.356388	0.00904927		Solyc03g064010	0.0579502	6.17897e-54
Solyc01g060260	0.356522	0.00573526		Solyc04g053110	0.0582418	3.56837e-37
Solyc02g090263	0.361665	0.0207793		Solyc03g006880	0.0583724	4.53105e-128
Solyc01g105495	0.363847	0.00118885		Solyc02g079940	0.0585764	4.76544e-26
Solyc06g064880	0.365105	0.0323174		Solyc12g009200	0.058673	4.10071e-42
Solyc03g044930	0.366475	0.0368627		Solyc03g097580	0.0589772	1.4812e-35
Solyc08g078840	0.367563	5.99e-06		Solyc10g084370	0.059505	7.32117e-61
Solyc03g025670	0.368648	0.00141129		Solyc05g011840	0.0596817	1.13515e-07
Solyc01g104435	0.370288	0.0216687		Solyc03g062720	0.0597816	2.14971e-86
Solyc01g108975	0.371153	0.00725489		Solyc04g054745	0.060042	1.02479e-115
Solyc06g008265	0.372014	0.00990304		Solyc10g009010	0.0600848	7.27729e-06
Solyc01g109180	0.372748	0.0120496		Solyc04g074640	0.0601319	3.1665e-19
Solyc08g016270	0.373293	0.00473427		Solyc02g088750	0.0602637	0.0024384
Solyc09g005840	0.375201	0.031636		Solyc04g008270	0.0604713	0.00165096
Solyc04g049340	0.376269	0.00125126		Solyc09g064500	0.0607564	4.82968e-83
Solyc01g059965	0.37739	0.014535		Solyc03g123410	0.060878	3.37986e-14
Solyc06g051330	0.377511	0.0197295		Solyc11g011720	0.061318	0.0087169
Solyc10g005340	0.380378	4.99e-08		Solyc03g115005	0.0614544	2.9527e-24
Solyc05g006430	0.381253	0.00358711		Solyc06g082460	0.0616074	3.34159e-05
Solyc01g107770	0.381836	0.0125128		Solyc11g011660	0.0618653	1.25221e-13
Solyc06g073080	0.381981	0.0235078		Solyc07g043500	0.0623466	1.75932e-13
Solyc11g042887	0.382524	3.62e-06		Solyc12g043150	0.0624992	4.3816e-10
Solyc08g006280	0.384913	0.00168421		Solyc02g086820	0.0625123	1.41584e-13
Solyc05g008820	0.38517	2.01e-07		Solyc12g005750	0.0626409	2.20951e-23
Solyc10g075100	0.386231	0.00016884		Solyc04g007767	0.063846	0.00201307
Solyc10g006960	0.387722	0.00592006		Solyc05g053550	0.0639828	7.69947e-48
Solyc10g055620	0.391618	3.64e-08		Solyc11g012240	0.0641521	1.00607e-21
Solyc06g059885	0.393388	0.0249567		Solyc01g007810	0.0641521	5.54689e-63
Solyc03g006770	0.395382	0.0246093		Solyc12g042965	0.0644531	0.000323529
Solyc02g031990	0.395735	0.0453308		Solyc05g053120	0.0645933	1.29328e-24
Solyc01g007955	0.396197	2.98e-06		Solyc11g006300	0.0648731	6.31853e-24
Solyc06g011530	0.396329	1.66e-09		Solyc05g012030	0.0648797	2.00121e-39
Solyc10g081560	0.397351	2.25e-20		Solyc12g006750	0.0650037	0.00157393
Solyc12g100260	0.398336	0.016112		Solyc02g063420	0.0653018	7.16424e-31
Solyc04g077810	0.400703	0.00321668		Solyc07g006040	0.0654175	7.23375e-71
Solyc01g104432	0.401317	4.11e-14		Solyc01g109820	0.0654357	0.0039034
Solyc08g005140	0.401616	5.07e-17		ENSRNA05003013	0.0660525	0.0104411
Solyc06g008590	0.401647	2.64e-05		Solyc06g005750	0.0666127	6.838e-49
Solyc07g055840	0.402789	1.99e-07		Solyc09g010530	0.0670857	1.79829e-35
Solyc09g091630	0.404405	1.86e-05		Solyc11g007540	0.0673391	7.81774e-60
Solyc09g008250	0.405194	2.47e-07		Solyc01g007800	0.0675016	2.06867e-22
Solyc01g056310	0.405426	0.0274898		Solyc03g044590	0.0677123	0.0167993
Solyc02g092880	0.405722	0.000485279		Solyc01g099560	0.0677175	9.50763e-51
Solyc09g090970	0.407548	1.91e-11		Solyc05g041990	0.06814	0.000875614
Solyc07g044790	0.408289	0.000151418		Solyc11g044660	0.0681972	0.000137991
Solyc08g080620	0.410095	0.0177313		Solyc09g009310	0.0682907	0.0401682
Solyc09g098510	0.4141	0.0113374		Solyc01g017500	0.0685284	3.95557e-16
Solyc08g075013	0.41549	0.000664281		Solyc07g052070	0.0687605	0.00237476
Solyc05g009610	0.415736	0.00467307		Solyc05g053400	0.0689654	5.22343e-24
Solyc01g006560	0.416231	1.54e-11		Solyc08g080040	0.069011	1.20184e-24
Solyc12g009190	0.416504	0.00878765		Solyc07g005510	0.0692509	9.24798e-121
Solyc10g018190	0.417137	0.00184414		Solyc06g043036	0.0693526	8.04694e-12
Solyc03g033750	0.419172	0.0334518		Solyc12g006770	0.0706986	1.41489e-10
Solyc02g055370	0.42003	0.00430305		Solyc07g006035	0.070859	3.74631e-160
Solyc12g100270	0.420468	0.00707526		Solyc01g010055	0.0710589	1.04622e-07
Solyc01g096820	0.420595	0.0453305		Solyc06g071320	0.0712525	8.79545e-47
Solyc06g054625	0.420876	0.0156528		Solyc10g018580	0.0714892	0.000131479
Solyc09g072900	0.421109	7.54e-45		Solyc03g093790	0.0715396	3.4093e-15
Solyc01g009930	0.422507	0.00104456		Solyc07g006030	0.0716216	3.52172e-126
Solyc08g006740	0.423324	0.0146316		Solyc07g007480	0.071659	0.0328897
Solyc07g053420	0.423999	0.00524289		Solyc06g036260	0.071993	9.25551e-131
Solyc11g027986	0.424049	1.17e-12		Solyc06g076790	0.072119	2.16797e-87
Solyc06g009820	0.424291	1.81e-17		Solyc05g050980	0.0723349	1.13384e-149
Solyc04g063210	0.425503	0.00023788		Solyc09g009010	0.0726898	1.66008e-30
Solyc06g008400	0.425849	3.02e-05		Solyc01g108780	0.0728817	1.9193e-08
Solyc04g080435	0.426756	0.00555896		Solyc01g103920	0.0729904	5.15895e-11
Solyc09g092540	0.427587	8.52e-12		Solyc01g079830	0.0732801	1.55973e-10
Solyc08g083505	0.429681	0.0120496		Solyc04g052970	0.0734654	0.000170701
Solyc12g010410	0.430552	0.00709705		Solyc01g020285	0.0736107	2.00692e-31
Solyc03g096055	0.430992	0.0376014		Solyc08g079180	0.0736433	7.35988e-206
Solyc06g036490	0.431033	2.5e-06		Solyc06g035530	0.0736982	3.99746e-05
Solyc10g006850	0.431456	0.010106		Solyc07g039310	0.0737608	1.95469e-46
Solyc10g008680	0.431815	0.000736639		Solyc06g069070	0.0738378	9.03351e-35
Solyc08g006170	0.432236	8.91e-12		Solyc04g050440	0.0753095	3.18861e-15
Solyc01g080010	0.432483	0.0106387		Solyc12g088240	0.07583	0.00181079
Solyc05g053120	0.433336	0.0353948		Solyc05g052230	0.0765683	3.1488e-07
Solyc02g081485	0.434826	0.000661786		Solyc03g026120	0.076808	1.18712e-132
Solyc12g087830	0.436413	0.0310599		Solyc09g007760	0.0769982	3.16554e-31
Solyc03g114860	0.437723	0.00184855		Solyc07g006710	0.0770478	1.39133e-58
Solyc03g083130	0.439484	0.00249825		Solyc04g011840	0.0771791	1.34242e-06
Solyc05g008690	0.440573	5.26e-05		Solyc01g110630	0.0773538	2.30047e-05
Solyc01g106810	0.440914	0.000152339		Solyc09g011150	0.077421	0.0147575
Solyc04g006940	0.440975	6.19e-05		Solyc03g097770	0.0775953	0.00679953
Solyc02g084315	0.442362	0.00144483		Solyc02g063150	0.0776081	8.66344e-50
Solyc11g068940	0.44257	0.0366207		Solyc07g054590	0.0781331	0.000869145
Solyc09g092290	0.444048	3.92e-05		Solyc07g054115	0.0783069	0.00369825
Solyc11g020180	0.445234	2.91e-17		Solyc10g007320	0.0785993	1.73529e-214
Solyc11g017280	0.445496	0.0154649		Solyc11g012200	0.0786225	8.75146e-08
Solyc06g063330	0.445806	8.07e-05		Solyc02g080640	0.0789938	1.86858e-78
Solyc03g111530	0.446684	0.012674		Solyc10g012130	0.0790789	0.0262645
Solyc01g067300	0.447781	0.0493987		Solyc05g049860	0.0792596	0.0263662
Solyc07g008630	0.448819	0.0357494		Solyc01g103100	0.0794249	3.92276e-99
Solyc11g006740	0.44961	0.000773231		Solyc11g012520	0.0794584	2.59292e-31
Solyc06g048740	0.450014	0.0214751		Solyc07g061800	0.0796238	7.98904e-26
Solyc04g014910	0.450831	1.52e-08		Solyc07g054120	0.0804969	0.000922011
Solyc01g081250	0.451219	0.00119873		Solyc09g014940	0.0812905	4.07046e-43
Solyc05g012180	0.451742	0.0203325		Solyc06g083900	0.0812964	1.51148e-07
Solyc09g092750	0.451948	0.000581803		Solyc11g010540	0.0813219	0.00115567
Solyc07g042630	0.452446	0.00253915		Solyc09g065180	0.0813979	9.04588e-142
Solyc02g078660	0.453924	0.00370496		Solyc05g043330	0.081548	3.19946e-30
Solyc01g006545	0.454107	5.73e-05		Solyc12g049380	0.0817195	0.000355673
Solyc11g028010	0.454477	3.05e-13		Solyc06g065380	0.0822352	5.66501e-21
Solyc01g097570	0.455524	0.0371548		Solyc10g055630	0.0823428	1.31272e-31
Solyc02g071365	0.456048	0.0234089		Solyc03g093180	0.0825735	1.11047e-54
Solyc06g008300	0.456172	1.24e-19		Solyc06g060440	0.082998	0.0217564
Solyc06g048530	0.4564	1.27e-26		Solyc02g011815	0.0835246	5.27738e-19
Solyc02g089493	0.458165	0.0313677		Solyc01g095320	0.0839199	3.91872e-15
Solyc07g006420	0.458291	0.0327634		Solyc06g005660	0.084202	0.00531843
Solyc08g078207	0.458584	0.0427718		Solyc07g047940	0.0842838	7.48828e-38
Solyc01g109010	0.461598	3.36e-11		Solyc01g080280	0.0844681	2.49403e-61
Solyc02g076980	0.462117	0.0300825		Solyc03g095820	0.0845512	7.35532e-53
Solyc04g009190	0.464589	8.8e-06		Solyc05g010320	0.0851088	6.44679e-50
Solyc11g018760	0.465511	0.0349028		Solyc02g062340	0.0852754	9.90428e-101
Solyc06g018004	0.46557	0.000354097		Solyc12g017300	0.0854234	0.0316472
Solyc06g050440	0.465828	0.0119368		Solyc06g083910	0.0854394	1.53434e-05
Solyc03g007940	0.46638	0.0214155		Solyc08g081390	0.085588	3.563e-139
Solyc06g033860	0.466886	3.93e-06		Solyc12g089050	0.0858369	1.57389e-07
Solyc12g011200	0.467681	0.0306181		Solyc07g042390	0.0858493	6.52506e-21
Solyc01g097270	0.468513	0.0147123		Solyc05g055460	0.0861274	3.42673e-12
Solyc01g101070	0.469794	0.000293607		Solyc11g065830	0.0861736	1.20392e-115
Solyc02g090350	0.470071	0.000889918		Solyc01g098420	0.0861907	0.0088545
Solyc01g015000	0.471936	0.000113234		Solyc08g013740	0.086233	5.70647e-12
Solyc01g106870	0.4735	9.5e-08		Solyc10g083510	0.0862652	8.22228e-08
Solyc01g005710	0.474417	0.0240739		Solyc01g056310	0.0863396	1.45781e-15
Solyc12g056590	0.477074	0.0444911		Solyc06g069727	0.0866332	2.54865e-46
Solyc07g053890	0.478184	0.000690949		Solyc08g076253	0.0871451	1.31784e-13
Solyc02g091800	0.478687	8.68e-06		Solyc03g123390	0.0874601	2.58968e-07
Solyc10g008270	0.47889	0.00647047		Solyc07g041920	0.087988	2.78801e-11
Solyc05g012910	0.479812	0.00767444		Solyc09g065100	0.0884819	7.82455e-23
Solyc06g036605	0.481354	0.0268746		Solyc09g007710	0.0885247	1.86786e-33
Solyc06g005090	0.48378	0.0106452		Solyc03g093140	0.0893666	1.24406e-81
Solyc06g036250	0.484716	7.46e-15		Solyc01g109180	0.0894315	5.65109e-18
Solyc03g121010	0.485169	4.81e-13		Solyc07g061790	0.0896126	6.36926e-223
Solyc02g077420	0.485722	0.00294259		Solyc06g069720	0.0896532	0.0162201
Solyc08g067620	0.486264	0.000543938		Solyc01g102610	0.089834	4.08092e-53
Solyc12g100010	0.487687	0.0103712		Solyc04g071500	0.0900009	1.10566e-06
Solyc07g008930	0.488654	0.0384119		Solyc10g079200	0.0900203	1.04883e-68
Solyc02g091620	0.489111	0.000862754		Solyc01g091530	0.0905362	1.19001e-99
Solyc09g092740	0.489551	0.0190746		Solyc08g007040	0.090629	3.95301e-42
Solyc02g069960	0.489807	0.0169643		Solyc04g077990	0.0908721	2.76282e-19
Solyc04g014800	0.491704	1.2e-05		Solyc07g064960	0.091015	1.78777e-19
Solyc09g005480	0.491944	1.68e-12		Solyc03g096780	0.0914748	4.0749e-58
Solyc10g008960	0.494943	0.00682272		Solyc07g025140	0.0915113	5.69725e-08
Solyc10g006010	0.496613	6.55e-10		Solyc02g083090	0.0917676	8.36528e-09
Solyc09g089680	0.49771	0.00417787		Solyc12g011280	0.092211	1.52209e-29
Solyc03g006700	0.498476	0.0259999		Solyc05g024260	0.0922264	3.85079e-37
Solyc11g028080	0.498595	7.33e-13		Solyc04g072740	0.092356	3.08338e-74
Solyc10g052600	0.498687	0.00111054		Solyc01g086920	0.0925515	2.87359e-10
Solyc05g010030	0.49991	0.00196394		Solyc05g051580	0.0929703	4.38736e-24
Solyc08g079020	2.04873	0.000893666		Solyc03g111120	0.0930082	6.28602e-33
Solyc10g076790	2.05511	0.00217294		Solyc04g007360	0.0930631	0.00242832
Solyc04g007490	2.07625	5.15e-06		Solyc09g014350	0.0935771	6.46724e-31
Solyc06g034230	2.0806	0.0209146		Solyc11g021160	0.0936525	1.15947e-27
Solyc11g020670	2.08238	7.21e-07		Solyc08g069010	0.0937018	4.21103e-101
Solyc03g044097	2.0958	0.0280351		Solyc11g005320	0.0938286	0.0157517
Solyc05g010320	2.1007	0.000447607		Solyc05g050770	0.0942455	1.24674e-72
Solyc02g091710	2.10149	0.000547182		Solyc12g008830	0.0946352	1.6081e-86
Solyc07g047640	2.10731	0.00335943		Solyc02g091080	0.0949264	2.48531e-30
Solyc04g081890	2.11852	0.000904432		Solyc10g005340	0.0950105	3.64649e-54
Solyc02g092510	2.11896	6.83e-07		Solyc09g082660	0.0952613	5.93483e-32
Solyc04g078360	2.1381	3.91e-05		Solyc12g040647	0.0957337	0.0465443
Solyc05g047670	2.14944	0.0484575		Solyc10g008160	0.0958393	5.44024e-36
Solyc02g094100	2.15859	0.00331016		Solyc06g074000	0.0961335	1.14752e-42
Solyc09g042660	2.17056	0.0353157		Solyc05g055740	0.0967248	8.35537e-63
Solyc02g014037	2.17174	0.0280351		Solyc10g086250	0.0967815	4.53051e-34
Solyc06g008500	2.17457	0.0406694		Solyc04g077690	0.0970588	5.47144e-12
Solyc08g080040	2.2021	0.0415237		Solyc07g043420	0.0975612	1.98659e-08
Solyc01g105350	2.20272	0.0187052		Solyc06g071960	0.0976864	4.0154e-106
Solyc11g013083	2.21489	0.0224185		Solyc09g008220	0.098639	2.90567e-06
Solyc05g006700	2.21515	0.00412061		Solyc08g075600	0.0987109	0.00875299
Solyc02g082250	2.21672	0.0453305		Solyc03g098320	0.0987721	2.33561e-25
Solyc01g010050	2.21722	3.75e-06		Solyc01g009990	0.0987809	3.44218e-191
Solyc00g057880	2.24702	2.36e-10		Solyc09g074450	0.09899	1.2915e-128
Solyc09g090300	2.25312	0.0112277		Solyc02g014690	0.0990036	0.000425082
Solyc06g061230	2.2667	0.00036582		Solyc01g098645	0.0990667	5.7603e-31
Solyc05g012670	2.27325	0.0388773		Solyc02g073570	0.0991368	1.47687e-05
Solyc08g074490	2.27707	7.22e-08		Solyc04g011860	0.0991532	7.82726e-13
Solyc08g074495	2.2905	4.23e-08		Solyc04g011810	0.0991586	3.29759e-05
Solyc05g005830	2.30797	0.0243852		Solyc02g086180	0.0998079	1.35437e-21
Solyc02g070610	2.3117	0.0297912		Solyc12g096770	0.0999044	7.99556e-17
Solyc04g025240	2.32269	0.0318975		Solyc12g095750	0.100539	1.9584e-53
Solyc04g078140	2.32581	0.00770112		Solyc02g093170	0.100553	1.39905e-144
Solyc01g058160	2.36456	0.00739677		Solyc01g014375	0.100847	3.11814e-84
Solyc01g104780	2.372	0.0353223		Solyc01g094090	0.100966	1.44392e-09
Solyc05g051580	2.38333	0.00695068		Solyc04g082630	0.101241	1.44929e-73
Solyc02g092190	2.42218	0.0364273		Solyc09g007765	0.102022	5.39905e-28
Solyc12g088170	2.45414	0.0101643		Solyc01g110920	0.10214	2.00929e-38
Solyc06g035860	2.53944	0.00416565		Solyc04g050730	0.102329	2.61843e-17
Solyc06g036060	2.55306	0.0153076		Solyc03g013340	0.10241	8.85757e-09
Solyc02g083860	2.61107	0.000611622		Solyc02g021430	0.102829	2.19342e-114
Solyc01g057260	2.62756	6.58e-05		ENSRNA05003000	0.102904	1.32311e-25
Solyc06g068240	2.63763	0.00122328		Solyc03g013130	0.103022	0.0469512
Solyc04g014600	2.63935	0.00298316		Solyc08g079240	0.103142	5.85658e-161
Solyc08g075032	2.64552	0.00904927		Solyc05g055750	0.103288	1.47354e-09
Solyc06g036130	2.67907	0.00841279		Solyc01g087270	0.103346	1.97904e-35
Solyc04g011870	2.68269	0.0314496		Solyc07g032490	0.10338	1.71133e-52
Solyc01g109500	2.6996	0.0425708		Solyc10g052540	0.103617	2.04944e-15
Solyc05g006830	2.73685	0.0222322		Solyc04g054190	0.10382	1.03412e-62
Solyc08g075034	2.74646	0.00219533		Solyc12g006910	0.104477	2.05983e-05
Solyc10g081260	2.74918	1.45e-05		Solyc01g020200	0.104738	2.05837e-36
Solyc09g091510	2.75532	4.01e-06		Solyc11g021240	0.104856	1.23171e-40
Solyc01g017500	2.75622	0.0267134		Solyc03g045100	0.104988	2.37075e-25
Solyc00g316530	2.77887	9.39e-05		Solyc04g070970	0.105378	0.0257545
Solyc02g081340	2.84259	0.000426917		Solyc09g064490	0.10569	0.00193283
Solyc06g008803	2.87079	1.42e-06		Solyc10g052773	0.105798	3.59957e-12
Solyc04g011820	2.876	0.000176661		Solyc03g120650	0.105869	2.28994e-07
Solyc04g025282	2.96522	0.000558704		Solyc11g066140	0.106293	0.0439615
Solyc03g112590	2.98043	0.0218279		Solyc09g007650	0.106333	4.06989e-05
Solyc04g011860	2.98994	0.0151675		Solyc03g116225	0.106456	0.00298646
Solyc09g065100	3.00964	0.00030271		Solyc09g091220	0.106563	3.98222e-13
Solyc03g121240	3.05879	0.0204425		Solyc12g009930	0.106687	4.47447e-32
Solyc06g030570	3.08884	1.08e-57		Solyc11g009020	0.106755	9.67746e-48
Solyc09g082660	3.11541	1.22e-06		Solyc04g008330	0.106799	1.68621e-12
Solyc05g053550	3.20025	1.01e-07		Solyc03g019790	0.107087	7.20439e-34
Solyc01g006080	3.21496	0.0342033		Solyc10g080600	0.107297	3.14768e-67
Solyc05g051583	3.24281	7.92e-05		Solyc04g015750	0.107628	1.35601e-37
Solyc03g013340	3.25371	0.0310769		Solyc11g021260	0.107724	5.77816e-58
Solyc01g108790	3.27036	1.04e-06		Solyc12g005310	0.107761	9.56712e-08
Solyc05g045670	3.32165	0.0260053		Solyc03g118410	0.107849	1.06419e-39
Solyc02g085020	3.38944	1.35e-05		Solyc04g017655	0.107856	0.00311139
Solyc12g042890	3.68406	0.000250514		Solyc02g086650	0.108191	5.27554e-07
Solyc11g010740	3.97755	0.0135088		Solyc07g018240	0.108529	1.33325e-23
Solyc03g095310	4.02427	0.000966355		ENSRNA05003016	0.108649	0.0318951
Solyc07g045350	4.05903	4.11e-14		Solyc10g009570	0.108761	6.87868e-64
Solyc06g009260	4.06507	0.0029687		Solyc12g009190	0.109385	1.82287e-18
Solyc03g079880	4.13716	0.0428241		Solyc01g095305	0.109801	4.38241e-11
Solyc07g008210	4.21402	0.0339634		Solyc02g069500	0.109838	2.0028e-65
Solyc07g007450	5.13733	8.85e-08		Solyc09g018010	0.10995	2.41465e-50
Solyc09g065240	5.30441	0.0424153		ENSRNA05002992	0.110017	0.0092835
Solyc06g071250	5.31857	2.4e-16		Solyc07g006680	0.110145	3.55793e-84
Solyc09g072600	5.71602	4.47e-05		Solyc12g044280	0.110223	2.90239e-27
Solyc09g098440	5.7758	2.22e-06		Solyc03g063700	0.111015	0.0320685
Solyc09g065940	6.00134	6.16e-47		Solyc01g109040	0.111153	2.61795e-39
Solyc06g074680	6.16084	0.0294942		Solyc06g082760	0.111162	4.16452e-102
Solyc07g044910	6.81099	0.0425708		Solyc03g118333	0.111339	1.40603e-16
Solyc06g035620	6.99195	0.0201259		Solyc07g014690	0.11157	9.2224e-26
Solyc09g065660	9.837	0.0364184		Solyc11g011000	0.111857	0.000509538
Solyc06g034080	10.5216	2.97e-07		Solyc01g110780	0.112167	9.99828e-07
Solyc12g049617	13.5942	3.71e-11		Solyc07g053530	0.112435	2.06316e-30
Solyc02g093320	14.7279	1.1e-23		Solyc11g010990	0.113005	1.74717e-29
Solyc06g008235	15.3786	0.0161653		Solyc01g102950	0.113084	2.31874e-45
Solyc00g006867	15.4883	1.34e-07		Solyc01g109500	0.113158	7.17005e-11
Solyc04g015075	16.6256	0.0119828		Solyc07g052610	0.113169	7.13205e-65
Solyc11g043070	20.89	0.0196944		Solyc10g083675	0.11355	1.55003e-31
Solyc07g045090	21.7556	5.38e-06		Solyc09g065570	0.113592	5.64989e-06
Solyc04g007380	22.5968	1.66e-16		Solyc06g019170	0.11384	3.0129e-52
Solyc11g040105	22.639	3.48e-41		Solyc11g006040	0.113949	2.01448e-33
Solyc02g094635	22.6618	0.00982848		Solyc10g083450	0.114195	0.0344641
Solyc06g011373	23.6481	0.000691683		Solyc08g062850	0.114611	1.45876e-05
Solyc11g039670	23.7148	0.000212912		Solyc03g031860	0.114758	2.31868e-39
Solyc04g007075	23.9433	0.000692951		Solyc03g078800	0.114811	1.08065e-09
Solyc06g011374	26.2059	0.00357537		Solyc12g009070	0.115131	1.23043e-28
Solyc06g010050	28.4432	0.000773231		Solyc05g009370	0.11516	5.97925e-115
Solyc06g011580	42.703	3.3e-05		Solyc12g009910	0.115229	0.00893142
Solyc05g051820	67.3115	4.05e-07		Solyc08g016000	0.115309	4.05777e-30
Solyc06g009890	67.4491	4.39e-08		Solyc01g056780	0.115333	2.34069e-116
Solyc06g008390	77.4349	3.57e-10		Solyc12g057073	0.115589	9.39498e-05
Solyc11g040300	78.6209	1.86e-08		Solyc02g072540	0.115626	1.80631e-30
Solyc06g036467	79.8647	7.2e-11		Solyc07g055560	0.115809	1.11609e-16
Solyc06g036555	87.4245	4.91e-09		Solyc11g019910	0.115929	1.19056e-22
Solyc05g006140	92.4059	4.86e-19		Solyc03g044673	0.115963	5.00641e-28
Solyc11g020290	129.204	8.04e-22		Solyc01g079570	0.116015	6.81713e-08
Solyc10g076530	134.505	1.62e-12		Solyc04g080620	0.11609	2.17452e-10
Solyc06g011375	155.123	1.23e-13		Solyc01g107460	0.116127	1.0346e-28
Solyc12g088180	208.727	4.42e-15		Solyc06g008500	0.116327	1.96103e-16
Solyc05g006370	244.469	3.07e-23		Solyc06g060320	0.116588	0.0359232
Solyc11g030380	246.783	3.27e-72		Solyc03g120850	0.117204	1.23189e-143
Solyc06g033850	545.852	3.68e-22		Solyc12g008380	0.117223	1.21757e-26
				Solyc05g050830	0.117323	2.34609e-31
				Solyc04g080040	0.117333	6.76714e-42
				Solyc11g012130	0.117415	8.46873e-07
				Solyc02g069620	0.117507	8.54053e-98
				Solyc07g063350	0.117573	5.65099e-10
				Solyc03g005775	0.117654	1.69504e-26
				Solyc07g007260	0.117675	3.83607e-19
				Solyc06g053720	0.117805	0.0334148
				Solyc04g064763	0.118161	0.0146251
				Solyc06g007970	0.118319	1.02723e-05
				Solyc06g065490	0.118519	1.04952e-50
				Solyc06g051400	0.118553	1.21014e-102
				Solyc02g063230	0.118644	1.90214e-05
				Solyc03g117740	0.118768	4.28122e-102
				Solyc01g095530	0.118858	2.2188e-34
				Solyc01g111145	0.119329	1.23777e-69
				Solyc12g036550	0.119353	3.62934e-30
				Solyc07g008230	0.119453	0.0188681
				Solyc10g075020	0.119726	1.36035e-87
				Solyc05g051200	0.120193	9.21382e-29
				Solyc10g008710	0.120235	9.89897e-17
				Solyc10g083670	0.120473	5.39591e-24
				Solyc12g055920	0.120634	2.64934e-25
				Solyc08g005250	0.121467	1.47302e-43
				Solyc11g042630	0.122081	1.75496e-23
				Solyc06g005070	0.122257	6.7543e-32
				Solyc10g050460	0.122592	9.16045e-11
				Solyc09g074630	0.122621	1.23529e-26
				Solyc07g007750	0.122795	6.16827e-13
				Solyc05g006670	0.122795	6.75342e-10
				Solyc01g109470	0.122992	1.73462e-12
				Solyc11g064750	0.123006	2.11894e-22
				Solyc02g093720	0.123091	4.8802e-24
				Solyc02g038660	0.123307	0.00575863
				Solyc08g077190	0.123406	3.08217e-08
				Solyc05g007085	0.123597	4.3294e-07
				Solyc07g052960	0.123633	6.06018e-15
				Solyc10g086580	0.123856	1.66511e-42
				Solyc10g050465	0.123906	1.18729e-30
				Solyc01g006290	0.124291	2.89223e-07
				Solyc06g050560	0.124606	0.00142969
				Solyc03g118120	0.124957	1.47039e-41
				Solyc03g006970	0.124987	3.45561e-31
				Solyc06g074855	0.125161	0.0022229
				Solyc07g065110	0.125354	6.76299e-05
				Solyc07g045440	0.12561	8.73631e-29
				Solyc11g066410	0.125724	3.34937e-134
				Solyc04g009135	0.125828	4.44632e-13
				Solyc07g041680	0.125844	1.85977e-24
				Solyc12g097010	0.125996	1.40208e-42
				Solyc06g082300	0.126304	3.29768e-162
				Solyc11g012230	0.126356	3.9014e-06
				Solyc06g053840	0.126958	3.36566e-69
				Solyc07g008520	0.127069	1.89533e-26
				Solyc07g014620	0.127083	2.72356e-10
				Solyc06g007350	0.127675	4.17578e-110
				Solyc06g065970	0.127759	9.40836e-07
				Solyc01g102330	0.128103	7.10507e-49
				Solyc03g034220	0.128195	6.86729e-48
				Solyc04g011870	0.128287	1.12143e-10
				Solyc08g078880	0.128311	0.00611841
				Solyc08g080280	0.12838	0.00175941
				Solyc10g047390	0.128599	3.19433e-24
				Solyc03g033510	0.128916	4.12996e-14
				Solyc06g073260	0.129112	1.82494e-31
				Solyc10g018300	0.129323	6.47187e-122
				Solyc01g111660	0.129599	4.03186e-61
				Solyc01g099020	0.129667	4.28482e-68
				Solyc09g090557	0.129946	1.10542e-25
				Solyc10g076700	0.13009	3.36839e-88
				Solyc06g035760	0.130204	3.17323e-07
				Solyc11g021300	0.13025	2.56039e-60
				Solyc02g065230	0.130263	9.43799e-36
				Solyc11g044680	0.130418	5.48578e-16
				Solyc05g012530	0.130461	2.92317e-05
				Solyc02g086850	0.130507	0.00124499
				Solyc04g009130	0.130573	4.20602e-44
				Solyc07g043390	0.130783	4.00789e-10
				Solyc01g107650	0.131196	8.28307e-21
				Solyc06g008160	0.13191	1.93348e-77
				Solyc10g005080	0.13202	2.86654e-37
				Solyc10g077040	0.13214	2.47151e-57
				Solyc05g016220	0.132187	8.14448e-06
				Solyc12g010600	0.132206	0.0129301
				Solyc12g019550	0.132266	6.94366e-31
				Solyc08g076150	0.132523	7.9567e-05
				Solyc02g080200	0.132555	2.28549e-08
				Solyc12g009600	0.1327	4.85518e-40
				Solyc08g068490	0.132973	3.06544e-23
				Solyc03g007700	0.132974	1.04905e-16
				Solyc10g054820	0.133334	5.56526e-27
				Solyc07g065860	0.133601	3.13924e-38
				Solyc03g118325	0.133743	0.000994004
				Solyc04g045540	0.133795	2.59984e-18
				Solyc05g052240	0.133796	6.32415e-30
				Solyc01g110970	0.133803	7.38732e-15
				Solyc03g071690	0.133865	6.24333e-46
				Solyc06g082750	0.134183	1.031e-108
				Solyc03g031620	0.134396	7.87525e-93
				Solyc01g056930	0.134533	0.000223714
				Solyc11g021290	0.134798	5.14417e-42
				Solyc02g078150	0.134816	0.000177481
				Solyc11g013740	0.134903	7.07877e-05
				Solyc11g008480	0.134965	2.10244e-64
				Solyc06g053620	0.135	5.02921e-10
				Solyc05g025790	0.135064	3.08814e-07
				Solyc11g021310	0.135439	5.427e-44
				Solyc05g005760	0.135525	5.8692e-61
				Solyc10g049470	0.135592	1.61736e-39
				Solyc05g008235	0.135643	6.22043e-05
				Solyc01g103660	0.135783	6.34837e-18
				Solyc03g114930	0.136063	9.77558e-49
				Solyc08g067320	0.136284	4.79169e-36
				Solyc03g112460	0.136322	1.20816e-21
				Solyc02g063030	0.137054	6.52723e-06
				Solyc06g065870	0.137232	0.00234804
				Solyc03g111680	0.137396	6.53179e-15
				Solyc04g005660	0.137676	6.08312e-12
				Solyc09g018500	0.138113	7.3374e-09
				Solyc06g074090	0.138121	1.24555e-27
				Solyc03g098060	0.138191	1.53192e-15
				Solyc08g081220	0.138208	6.80875e-19
				Solyc03g120290	0.138323	1.73984e-05
				Solyc08g076170	0.138811	5.33155e-35
				Solyc04g009420	0.138914	2.0821e-96
				Solyc02g070397	0.138991	0.000351798
				Solyc11g011650	0.139065	0.0361944
				Solyc02g086910	0.139084	3.68237e-52
				Solyc11g068820	0.139249	2.31278e-139
				Solyc02g080230	0.13929	8.11205e-33
				Solyc03g119540	0.13938	3.12603e-72
				Solyc08g005240	0.139779	5.07345e-38
				Solyc10g044680	0.1399	0.00219829
				Solyc04g078710	0.139976	0.0416964
				Solyc06g066530	0.140023	6.27268e-11
				Solyc09g091700	0.14036	1.01111e-53
				Solyc07g042090	0.140418	1.81214e-07
				Solyc01g087040	0.140897	2.55112e-130
				Solyc08g067030	0.141112	9.27151e-15
				Solyc08g076257	0.141143	1.29972e-34
				Solyc03g007050	0.141176	2.06309e-14
				Solyc02g080220	0.141198	5.9496e-15
				Solyc10g082020	0.141448	7.47419e-08
				Solyc07g043490	0.141457	2.1392e-17
				Solyc10g038100	0.14149	0.000192522
				Solyc01g008240	0.14173	1.58465e-48
				Solyc02g086915	0.142171	2.03283e-77
				Solyc05g047440	0.142183	7.52832e-17
				Solyc10g082030	0.142765	4.83369e-104
				Solyc05g050900	0.143028	7.3323e-13
				Solyc06g053145	0.143291	3.69068e-14
				Solyc04g045550	0.143315	7.89412e-16
				Solyc02g030383	0.143468	0.00165495
				Solyc02g092220	0.143649	2.50197e-09
				Solyc06g053600	0.14409	1.54188e-76
				Solyc08g076885	0.144441	5.01349e-14
				Solyc12g062800	0.144817	2.43735e-22
				Solyc05g052300	0.145053	4.95004e-33
				Solyc05g005540	0.145364	6.9589e-11
				Solyc06g007760	0.145645	1.57943e-79
				Solyc04g082010	0.145763	1.51747e-36
				Solyc03g118330	0.145824	1.74827e-07
				Solyc07g065900	0.146307	1.86171e-28
				Solyc02g084430	0.146445	4.21251e-38
				Solyc08g082890	0.146506	0.00116339
				Solyc11g069790	0.146606	2.81189e-80
				Solyc08g068420	0.146611	2.39058e-06
				Solyc06g068660	0.147056	4.35747e-13
				Solyc02g086450	0.147149	0.000135171
				Solyc06g009710	0.147166	0.0226582
				Solyc07g066470	0.147188	9.00391e-123
				Solyc12g006820	0.147293	6.55812e-35
				Solyc08g066220	0.147803	1.90251e-08
				Solyc10g007050	0.148489	1.01853e-74
				Solyc10g085550	0.148587	9.95396e-42
				Solyc05g047600	0.14883	1.88875e-30
				Solyc10g006530	0.149172	3.12301e-54
				Solyc06g072700	0.149213	4.10482e-27
				Solyc07g061900	0.149426	1.63178e-109
				Solyc01g009565	0.149585	4.7572e-55
				Solyc07g043460	0.149602	5.40876e-15
				Solyc07g043395	0.14972	5.94679e-15
				Solyc03g112150	0.149846	0
				Solyc10g007110	0.150081	2.06251e-26
				Solyc01g081480	0.150102	5.95252e-93
				Solyc02g077130	0.150156	1.65721e-11
				Solyc12g014500	0.150217	1.84336e-08
				Solyc00g028960	0.150555	0.0109265
				Solyc01g079150	0.151059	6.24584e-19
				Solyc11g006290	0.151101	2.82925e-35
				Solyc07g064280	0.15119	3.09281e-82
				Solyc09g082980	0.151213	6.15139e-31
				Solyc11g010130	0.151229	1.18466e-42
				Solyc10g079210	0.151239	3.25112e-08
				Solyc06g060620	0.151318	4.8966e-23
				Solyc01g090440	0.151622	2.48024e-18
				Solyc02g084420	0.151717	5.22791e-23
				Solyc06g074800	0.151987	1.27292e-28
				Solyc11g066680	0.151988	2.83778e-18
				Solyc01g100760	0.152035	1.43407e-17
				Solyc05g018155	0.152257	0.00695537
				Solyc00g217560	0.152281	0.0479418
				Solyc01g009080	0.153059	1.99143e-21
				Solyc04g081130	0.153172	0.000247523
				Solyc07g020800	0.153305	2.95897e-40
				Solyc04g079780	0.153493	1.82143e-105
				Solyc06g073290	0.15357	9.68669e-38
				Solyc01g105350	0.153744	2.73505e-15
				Solyc01g102620	0.15389	1.34546e-07
				Solyc05g009210	0.153928	2.4265e-11
				Solyc07g021710	0.154124	1.52875e-16
				Solyc03g082950	0.154228	7.67759e-07
				Solyc08g006540	0.154375	8.33604e-91
				Solyc12g042430	0.154516	6.75277e-135
				Solyc02g063400	0.154586	0.00780796
				Solyc01g079890	0.154893	0.000168572
				Solyc09g091960	0.155107	2.43158e-56
				Solyc10g074475	0.155126	0.00364494
				Solyc04g076400	0.155246	4.88718e-16
				Solyc04g077510	0.155367	1.04964e-12
				Solyc10g005470	0.155431	2.91598e-93
				Solyc01g088610	0.155439	7.41663e-82
				Solyc01g107520	0.155439	1.65587e-27
				Solyc12g095850	0.155447	1.9652e-62
				Solyc01g073680	0.155467	8.2094e-28
				Solyc01g100930	0.155561	6.56339e-31
				Solyc03g034170	0.155916	2.91229e-51
				Solyc03g119910	0.155946	7.60802e-08
				Solyc01g097960	0.155981	0.0243357
				Solyc12g056980	0.156437	9.29092e-39
				Solyc02g084400	0.156556	3.97e-29
				Solyc07g043400	0.156748	1.75409e-08
				Solyc04g054800	0.156785	8.38524e-12
				Solyc05g051010	0.157258	0.0311307
				Solyc04g064670	0.157299	2.10205e-94
				Solyc09g089830	0.15746	4.79435e-96
				Solyc12g098880	0.157624	0.000128263
				Solyc01g014320	0.157806	2.26836e-13
				Solyc01g109370	0.157877	3.13807e-33
				Solyc07g055270	0.157986	2.94562e-33
				Solyc06g074710	0.158236	7.69691e-07
				Solyc09g015270	0.158439	2.69257e-08
				Solyc05g007090	0.15847	2.43729e-71
				Solyc03g083320	0.158543	7.22829e-48
				Solyc06g072710	0.158673	2.43036e-29
				Solyc06g035580	0.15888	6.77168e-06
				Solyc06g053625	0.158936	8.09667e-07
				Solyc11g012360	0.159247	4.69171e-09
				Solyc07g054130	0.159277	1.10346e-07
				Solyc08g074450	0.1594	3.64304e-74
				Solyc09g010564	0.159491	0.00017576
				Solyc05g005230	0.159495	2.51814e-08
				Solyc01g028805	0.159651	2.59424e-35
				Solyc06g061100	0.159668	8.37367e-33
				Solyc06g065990	0.159713	4.12899e-63
				Solyc04g057860	0.15972	1.80585e-05
				Solyc09g010860	0.159978	3.94532e-22
				Solyc06g082860	0.159994	9.15851e-33
				Solyc02g081770	0.160008	9.81102e-09
				Solyc01g110370	0.160018	5.80611e-41
				Solyc12g009270	0.160252	1.2627e-17
				Solyc08g013910	0.160632	1.16743e-14
				Solyc07g064760	0.16066	3.29176e-26
				Solyc04g074750	0.160686	2.51337e-55
				Solyc06g051300	0.161079	6.24515e-06
				Solyc05g053300	0.161205	2.73162e-154
				Solyc12g011410	0.161262	2.37068e-79
				Solyc08g013720	0.161381	9.56833e-65
				Solyc04g009540	0.161381	1.29157e-103
				Solyc01g095520	0.161409	1.50414e-06
				Solyc01g105050	0.161664	1.0237e-36
				Solyc04g077440	0.161791	2.23862e-34
				Solyc07g063733	0.161826	2.53996e-27
				Solyc06g053585	0.161963	5.98438e-73
				Solyc04g081300	0.161965	3.02642e-34
				Solyc09g015340	0.162148	0.0234411
				Solyc11g010480	0.162158	1.32995e-107
				Solyc05g005180	0.162304	4.64565e-65
				Solyc07g047710	0.162488	6.85906e-39
				Solyc10g084750	0.162536	0.0197371
				Solyc04g070985	0.162613	1.86791e-07
				Solyc05g018880	0.162678	1.45371e-14
				Solyc02g020940	0.162709	3.28327e-80
				Solyc04g015040	0.162786	1.09368e-45
				Solyc02g080540	0.162825	1.14637e-66
				Solyc02g080510	0.163028	6.32528e-17
				Solyc06g053250	0.163604	0.0130083
				Solyc02g093610	0.163673	5.44749e-13
				Solyc07g063950	0.163767	1.19635e-68
				Solyc12g098590	0.163802	1.05973e-173
				Solyc09g065350	0.164056	4.58924e-05
				Solyc04g008570	0.164189	2.02824e-64
				Solyc06g064550	0.164244	3.22826e-19
				Solyc10g085555	0.164353	4.83978e-46
				Solyc05g005460	0.164477	7.35532e-53
				Solyc06g074820	0.164507	1.40029e-24
				Solyc08g076300	0.164511	7.55259e-32
				Solyc01g056270	0.164707	2.80215e-05
				Solyc09g074880	0.164904	4.09977e-153
				Solyc04g005090	0.164958	1.05576e-39
				Solyc09g075360	0.164985	1.56467e-17
				Solyc09g082630	0.16531	1.10937e-81
				Solyc10g082050	0.165315	9.04211e-05
				Solyc04g009200	0.165616	3.14104e-53
				Solyc01g097460	0.165776	8.02047e-98
				Solyc10g076180	0.165777	9.23932e-07
				Solyc03g053060	0.165902	0.0085862
				Solyc05g026470	0.16593	3.48146e-12
				Solyc04g079110	0.166026	9.22682e-59
				Solyc02g080810	0.166067	7.39553e-34
				Solyc03g082420	0.166213	1.24077e-05
				Solyc03g058910	0.166402	5.85996e-08
				Solyc01g098740	0.166437	1.77059e-22
				Solyc12g008610	0.166498	2.40623e-08
				Solyc10g074540	0.166852	4.41874e-12
				Solyc03g118240	0.167152	5.52059e-89
				Solyc06g060310	0.167264	6.08641e-32
				Solyc08g079120	0.167828	0.0128718
				Solyc12g096320	0.168051	3.18447e-14
				Solyc11g006230	0.168289	3.28373e-17
				Solyc03g045080	0.168525	0.00175596
				Solyc07g008205	0.168885	8.10144e-11
				Solyc10g078680	0.168911	2.32603e-10
				Solyc01g086900	0.168995	1.41901e-80
				Solyc10g083170	0.169385	3.64849e-19
				Solyc08g066660	0.169407	1.4285e-14
				Solyc10g007100	0.169575	2.38403e-31
				Solyc06g051200	0.169692	4.63537e-105
				Solyc08g075080	0.169741	3.93167e-20
				Solyc01g067510	0.169796	5.2455e-30
				Solyc01g110710	0.169915	2.16339e-05
				Solyc01g095430	0.169982	7.66505e-50
				Solyc11g012120	0.170058	8.80166e-05
				Solyc12g044420	0.170234	3.13121e-14
				Solyc03g078010	0.170421	0.00572674
				Solyc03g114450	0.170423	1.97523e-97
				Solyc05g007790	0.170804	1.08311e-19
				Solyc03g071590	0.170873	3.31952e-109
				Solyc10g086230	0.17113	0.0421751
				Solyc06g083120	0.171375	0.00824237
				Solyc07g053540	0.171494	3.97728e-13
				Solyc09g083090	0.171642	8.41743e-53
				Solyc03g005260	0.17186	2.8783e-102
				Solyc12g042910	0.17187	6.80982e-24
				Solyc03g116630	0.171897	4.76374e-21
				ENSRNA05002951	0.17194	0.00334559
				Solyc11g072060	0.17201	0.000159903
				Solyc04g014480	0.172115	2.81417e-25
				Solyc02g038670	0.172739	0.0143146
				Solyc11g065625	0.173022	0.0013825
				Solyc11g066950	0.173125	8.45034e-20
				Solyc01g006540	0.173216	1.48951e-26
				Solyc11g072130	0.173348	2.56931e-48
				Solyc06g062460	0.173364	3.36886e-11
				Solyc01g096660	0.173398	1.77766e-54
				Solyc05g052320	0.173535	0.000175583
				Solyc02g092570	0.17356	3.16264e-14
				Solyc06g007165	0.17356	1.56654e-54
				Solyc04g040160	0.173634	3.25516e-53
				Solyc04g081870	0.17364	5.60097e-21
				Solyc07g052680	0.173893	2.16096e-06
				Solyc05g012230	0.173989	4.59106e-23
				Solyc06g060520	0.174134	1.2776e-32
				Solyc01g009245	0.174304	5.09317e-55
				Solyc10g052470	0.174472	3.76842e-07
				Solyc04g054510	0.174642	4.36093e-49
				Solyc05g007780	0.175165	8.75217e-59
				Solyc07g052170	0.175365	0.000538205
				Solyc06g065390	0.175538	9.99707e-63
				Solyc10g009530	0.175909	1.41435e-09
				Solyc02g062610	0.176022	2.64439e-39
				Solyc03g098635	0.176138	0.0238906
				Solyc04g081260	0.176156	5.83739e-60
				Solyc01g110660	0.176234	4.7848e-30
				Solyc04g009030	0.1764	1.00125e-33
				Solyc08g081160	0.176717	7.29242e-74
				Solyc03g006810	0.176864	3.05755e-08
				Solyc06g071640	0.176905	0.00289956
				Solyc02g077870	0.176906	4.99208e-05
				Solyc09g097970	0.177081	4.23255e-43
				Solyc01g099630	0.177166	1.77059e-22
				Solyc06g005710	0.177244	9.02868e-27
				Solyc02g081850	0.177481	0.0144163
				Solyc03g115980	0.177547	3.92919e-29
				Solyc05g007880	0.177725	4.90522e-24
				Solyc07g051820	0.178219	2.48117e-39
				Solyc02g084990	0.178686	1.02681e-34
				Solyc08g007580	0.178771	5.74523e-15
				Solyc10g085830	0.17883	1.15939e-27
				Solyc10g084420	0.17897	0.0262111
				Solyc11g069840	0.179087	0.00175969
				Solyc10g086150	0.17952	3.65341e-59
				Solyc02g092537	0.179584	4.03417e-27
				Solyc07g008240	0.17965	0.000379379
				Solyc01g056580	0.179826	0.021242
				Solyc12g044450	0.179981	3.04035e-36
				Solyc04g015030	0.180027	2.2946e-09
				Solyc12g094720	0.180124	8.85239e-79
				Solyc05g013380	0.18014	4.47791e-35
				Solyc08g005725	0.180258	0.023711
				Solyc02g066920	0.180271	1.15428e-44
				Solyc04g039760	0.18033	0.010137
				Solyc09g091800	0.18034	0.00880293
				Solyc12g009920	0.180411	3.95996e-32
				Solyc07g042250	0.180536	8.09567e-71
				Solyc02g086730	0.180603	3.93416e-100
				Solyc10g011770	0.18072	1.00008e-87
				Solyc04g005130	0.181072	1.32988e-14
				Solyc07g063120	0.181284	2.1077e-32
				Solyc04g009530	0.181367	7.69802e-101
				Solyc08g077880	0.181396	6.89591e-62
				Solyc08g066360	0.181432	1.65178e-36
				Solyc01g110960	0.18145	8.57753e-68
				Solyc04g074700	0.18161	3.31192e-68
				Solyc08g075120	0.181809	1.45532e-95
				Solyc05g056520	0.181912	1.8383e-19
				Solyc07g005895	0.182035	1.20079e-22
				Solyc03g025320	0.182354	1.6432e-35
				Solyc08g067990	0.182362	0.000727406
				Solyc07g006000	0.182575	1.00685e-68
				Solyc10g086270	0.182619	5.81392e-05
				Solyc07g049440	0.182742	7.52323e-14
				Solyc12g011020	0.18286	2.0411e-53
				Solyc01g067630	0.182955	1.72078e-70
				Solyc02g077120	0.183008	4.62415e-13
				Solyc12g100340	0.1831	0.0100398
				Solyc03g119820	0.183172	0.011083
				Solyc10g008655	0.183348	1.99197e-48
				Solyc05g008895	0.183471	8.6678e-24
				Solyc09g075470	0.183508	7.23608e-07
				Solyc11g012320	0.183677	1.56258e-27
				Solyc08g061900	0.18377	5.17779e-10
				Solyc07g051890	0.183981	0.0395025
				Solyc10g084560	0.184002	4.6435e-06
				Solyc12g019095	0.184013	7.9555e-17
				Solyc11g011250	0.184122	2.38046e-95
				Solyc11g021270	0.184338	9.08375e-32
				Solyc08g005930	0.184697	6.78469e-43
				Solyc08g061910	0.184822	5.236e-06
				Solyc11g044530	0.184883	6.94265e-70
				Solyc10g075160	0.18505	9.66089e-20
				Solyc11g008620	0.185069	6.33808e-47
				Solyc11g005390	0.185093	2.49399e-19
				Solyc03g095870	0.185118	5.85071e-12
				Solyc12g098850	0.18518	1.67894e-23
				Solyc06g069380	0.185561	4.63455e-43
				Solyc04g080750	0.185811	6.09473e-25
				Solyc04g079960	0.185871	8.55081e-24
				Solyc03g111110	0.185879	7.21635e-42
				Solyc09g009830	0.18627	3.39757e-40
				Solyc12g010800	0.186543	1.94354e-14
				Solyc07g039195	0.186626	2.17682e-32
				Solyc01g088620	0.186669	1.3844e-10
				Solyc10g007750	0.186894	2.28321e-05
				Solyc10g006030	0.186927	1.21219e-90
				Solyc09g007940	0.186966	9.72162e-16
				Solyc01g107330	0.187117	5.85511e-45
				Solyc01g014103	0.187145	1.80623e-91
				Solyc02g022890	0.187298	1.68946e-15
				Solyc01g110340	0.187507	5.50844e-17
				Solyc12g036170	0.187608	3.42426e-24
				Solyc12g056620	0.18764	3.44062e-60
				Solyc06g072240	0.187856	2.58754e-05
				Solyc04g076870	0.187957	3.72546e-31
				Solyc06g073450	0.188176	1.43482e-45
				Solyc03g118230	0.188596	0.0045221
				Solyc01g087775	0.188669	8.02928e-40
				Solyc03g116200	0.188895	0.000715761
				Solyc07g039190	0.189017	1.75181e-39
				Solyc12g041950	0.189252	0.00576865
				Solyc06g073980	0.189528	2.79893e-17
				Solyc06g008510	0.189549	9.7206e-09
				Solyc03g044797	0.189574	0.012869
				Solyc10g062330	0.189608	6.97657e-13
				Solyc11g069270	0.189727	2.72452e-61
				Solyc06g005910	0.190401	1.36583e-31
				Solyc02g068877	0.190549	8.56889e-05
				Solyc09g060110	0.190776	1.32595e-07
				Solyc12g088640	0.190787	0.0234455
				Solyc06g068950	0.190954	1.55561e-28
				Solyc02g085100	0.191321	1.68528e-70
				Solyc04g015490	0.191343	8.55809e-61
				Solyc05g050550	0.19162	7.72544e-25
				Solyc09g072990	0.191788	8.34444e-69
				Solyc11g072580	0.191805	9.74537e-05
				Solyc12g089310	0.191849	0.0485088
				Solyc01g104915	0.192128	0.000406858
				Solyc12g014040	0.192364	4.93264e-29
				Solyc03g113560	0.192395	3.38045e-06
				Solyc04g071340	0.192504	1.18954e-22
				Solyc06g007370	0.19265	1.49544e-14
				Solyc12g044260	0.192851	5.77343e-75
				Solyc04g054475	0.192933	0.0277393
				Solyc07g055780	0.19329	1.34132e-09
				Solyc04g008260	0.193358	2.24611e-21
				Solyc04g054370	0.193398	3.11642e-29
				Solyc08g065220	0.193462	1.4074e-24
				Solyc03g111130	0.194006	6.90987e-10
				Solyc02g083790	0.194156	4.32596e-14
				Solyc09g082080	0.194408	0.00075168
				Solyc03g007760	0.194428	4.00264e-82
				Solyc01g100120	0.194571	0.0098301
				Solyc10g006040	0.194885	4.0708e-93
				Solyc03g115830	0.19505	2.19465e-05
				Solyc01g008935	0.195206	7.81563e-19
				Solyc07g007290	0.195855	9.23907e-08
				ENSRNA05002962	0.195905	0.0165689
				Solyc07g051860	0.196026	9.04536e-08
				Solyc00g006805	0.196041	1.40536e-05
				Solyc03g063550	0.196551	0.00434083
				Solyc09g010450	0.197054	5.63577e-62
				Solyc10g008740	0.197273	8.68933e-69
				Solyc10g086660	0.197553	3.88292e-74
				Solyc11g006020	0.197705	9.98661e-27
				Solyc09g090410	0.197867	8.93173e-52
				Solyc10g009507	0.198015	1.14825e-09
				Solyc06g073320	0.198156	8.32252e-42
				Solyc02g064802	0.198234	0.0288402
				Solyc03g118130	0.198365	1.12504e-68
				Solyc01g087690	0.198832	4.32193e-30
				Solyc04g011880	0.198859	2.23506e-13
				Solyc06g007580	0.199219	4.73733e-05
				Solyc07g005390	0.199222	3.42279e-26
				Solyc02g063390	0.19925	8.04416e-19
				Solyc05g054450	0.199325	3.58819e-102
				Solyc11g071200	0.199375	1.88328e-13
				Solyc01g005520	0.199459	9.62806e-27
				Solyc01g098640	0.199599	2.94189e-62
				Solyc04g058080	0.19966	0.000198676
				Solyc03g081320	0.199719	6.95304e-73
				Solyc06g007160	0.199932	3.32441e-47
				Solyc09g008270	0.199991	2.32571e-21
				Solyc02g081980	0.200289	1.98055e-08
				Solyc09g065270	0.200397	9.57998e-86
				Solyc04g050930	0.200697	3.69119e-61
				Solyc05g052710	0.201181	2.60825e-72
				Solyc01g007870	0.201353	0.0125898
				Solyc12g098890	0.201468	4.85914e-36
				Solyc08g075990	0.201618	2.99826e-61
				Solyc01g091330	0.201988	1.55128e-32
				Solyc11g012850	0.20213	1.00746e-62
				Solyc00g280110	0.202178	7.57525e-06
				Solyc08g066850	0.202181	1.46249e-90
				Solyc01g095980	0.202647	3.45278e-91
				Solyc09g065560	0.202768	2.72049e-26
				Solyc01g100770	0.202783	3.8989e-31
				Solyc02g072260	0.202842	1.28035e-18
				Solyc06g084380	0.20286	3.85114e-06
				Solyc02g071100	0.20304	5.57763e-10
				Solyc01g095780	0.203133	0.000197559
				Solyc07g053400	0.203305	0.00878737
				Solyc04g071150	0.203382	3.09522e-06
				Solyc03g095860	0.203716	7.52465e-16
				Solyc02g083500	0.203729	2.94475e-14
				Solyc02g065530	0.203794	3.34175e-07
				Solyc02g069860	0.203845	1.10857e-84
				Solyc02g092550	0.20437	7.75557e-20
				Solyc01g094700	0.204613	1.53643e-26
				Solyc01g073640	0.204647	6.24739e-11
				Solyc06g064610	0.204715	9.68654e-13
				Solyc01g109490	0.205029	0.00238335
				Solyc11g013150	0.205105	2.01936e-36
				Solyc05g053180	0.205142	0.000845291
				Solyc06g075580	0.20526	4.94706e-37
				Solyc03g114800	0.205307	5.79522e-08
				Solyc10g087010	0.205605	0.0117298
				Solyc01g091850	0.205722	2.02471e-08
				Solyc09g092520	0.206016	1.26669e-08
				Solyc10g005200	0.20623	1.16139e-48
				Solyc07g007280	0.20634	3.72584e-100
				Solyc12g088930	0.206405	3.04623e-08
				Solyc10g006330	0.206538	2.89244e-63
				Solyc12g096870	0.206562	1.27442e-56
				Solyc06g052010	0.206774	5.07144e-12
				Solyc04g053000	0.206852	0.00898158
				Solyc03g112120	0.207477	1.61535e-08
				Solyc09g005610	0.20762	5.07905e-05
				Solyc09g092130	0.207713	3.31377e-27
				Solyc03g111840	0.207899	4.60873e-138
				Solyc07g054140	0.208005	0.0203685
				Solyc02g093280	0.208033	0.00948782
				Solyc03g120790	0.20805	1.4383e-17
				Solyc01g094720	0.208069	1.6778e-104
				Solyc02g037550	0.208232	3.27572e-11
				Solyc10g076940	0.208305	0.0190449
				Solyc02g081730	0.208369	2.34339e-17
				Solyc05g006570	0.208394	4.21848e-09
				Solyc05g013150	0.208796	6.72605e-42
				Solyc07g049430	0.209344	2.56838e-06
				Solyc04g064940	0.209458	1.0637e-33
				Solyc01g006940	0.209856	5.03666e-79
				Solyc11g044250	0.209895	4.89536e-40
				Solyc05g014000	0.210377	5.13374e-10
				Solyc03g118510	0.210582	7.19014e-60
				Solyc11g013890	0.210857	2.46614e-30
				Solyc11g066270	0.21102	2.67633e-18
				Solyc11g066920	0.211052	0.00858458
				Solyc05g009500	0.211356	6.42802e-13
				Solyc07g061890	0.211535	0.000970529
				Solyc07g006600	0.21159	9.82399e-18
				Solyc02g079360	0.211709	4.93402e-10
				Solyc08g068670	0.211725	0.000858098
				Solyc05g012370	0.212143	1.05157e-60
				Solyc10g081240	0.212182	5.69548e-69
				Solyc01g096240	0.212224	8.20521e-58
				Solyc03g082610	0.21245	1.90837e-49
				Solyc08g007430	0.212628	1.43104e-09
				Solyc04g016177	0.21291	1.02616e-19
				Solyc10g080340	0.213056	7.06556e-27
				Solyc07g066430	0.213276	2.08774e-81
				Solyc07g062870	0.213519	6.73974e-57
				Solyc12g038360	0.213846	3.43459e-05
				Solyc08g075790	0.214111	3.45785e-20
				Solyc02g014430	0.214534	1.30004e-10
				Solyc07g045570	0.21454	1.39257e-28
				Solyc03g007775	0.214707	6.78469e-43
				Solyc07g052250	0.214742	1.06635e-37
				Solyc09g005430	0.215384	0.00452246
				Solyc06g034313	0.215525	5.60177e-08
				Solyc01g095690	0.21559	3.67845e-59
				Solyc10g083795	0.215597	2.24554e-80
				Solyc01g087750	0.215602	2.06037e-25
				Solyc07g054560	0.215701	2.18755e-06
				Solyc05g009990	0.215718	4.88868e-22
				Solyc06g084140	0.215835	1.01139e-18
				Solyc05g009570	0.216021	3.44284e-48
				Solyc11g010560	0.216116	7.35152e-50
				Solyc11g056680	0.216356	1.32772e-08
				Solyc03g097860	0.216501	1.77662e-16
				Solyc10g044840	0.21657	5.5685e-74
				Solyc04g011820	0.216584	2.77413e-11
				Solyc12g057070	0.216674	1.30988e-15
				Solyc08g083320	0.216773	3.08506e-53
				Solyc05g013510	0.216977	5.07699e-81
				Solyc12g036490	0.217013	0.0151647
				Solyc09g015330	0.217263	2.49052e-11
				Solyc01g088430	0.217342	1.42545e-12
				Solyc08g083370	0.217378	2.10652e-19
				Solyc07g054580	0.21739	1.2853e-26
				Solyc08g078010	0.217435	1.85888e-72
				Solyc11g042820	0.217626	1.21807e-09
				Solyc02g083810	0.217736	3.58744e-41
				Solyc01g067890	0.217773	3.04969e-47
				Solyc02g065170	0.217795	7.52214e-14
				Solyc03g111050	0.217818	1.61946e-35
				Solyc08g066840	0.217825	1.13913e-15
				Solyc11g006420	0.218007	1.54488e-60
				Solyc11g010880	0.218171	0.0136887
				Solyc01g096220	0.218443	4.37613e-20
				Solyc05g005960	0.218446	9.8711e-39
				Solyc09g090360	0.218548	1.81085e-06
				Solyc01g106470	0.218608	2.15603e-28
				Solyc10g006150	0.218661	4.20028e-16
				Solyc02g082760	0.218723	1.13222e-31
				Solyc06g059800	0.218729	4.94535e-72
				Solyc10g080260	0.21885	1.25796e-90
				Solyc05g007230	0.218943	8.37664e-05
				Solyc01g091360	0.219054	1.12941e-24
				Solyc02g011820	0.219092	0.0399947
				Solyc11g062290	0.219538	0.00149297
				Solyc10g085120	0.219595	4.7737e-25
				Solyc12g008600	0.219684	9.89373e-09
				Solyc01g087740	0.219925	3.77554e-15
				Solyc08g065420	0.220195	1.49926e-24
				Solyc08g079000	0.220353	2.5017e-09
				Solyc03g112060	0.220696	1.43121e-29
				Solyc07g009260	0.220749	0.00348611
				Solyc10g085680	0.220771	4.03687e-75
				Solyc12g009880	0.220965	5.25258e-17
				Solyc06g061230	0.220983	1.7238e-16
				Solyc01g096620	0.221017	5.74313e-22
				Solyc09g092230	0.22109	1.22861e-06
				Solyc02g093980	0.221211	1.5232e-22
				Solyc01g006450	0.221439	1.41203e-35
				Solyc06g072465	0.221464	2.2016e-43
				Solyc07g007200	0.221754	2.40375e-38
				Solyc03g006540	0.222169	1.4679e-56
				Solyc02g070935	0.222246	1.72716e-16
				Solyc09g060100	0.222443	1.98748e-30
				Solyc03g043770	0.222453	8.55394e-18
				Solyc07g053640	0.222882	4.12809e-30
				Solyc11g012640	0.222893	1.92775e-41
				Solyc05g054210	0.222896	1.42439e-57
				Solyc05g007980	0.22297	6.7402e-21
				Solyc05g053890	0.223036	1.47194e-09
				Solyc12g035190	0.223599	1.1754e-26
				Solyc07g062750	0.223642	1.06834e-35
				Solyc04g053020	0.22366	0.00253161
				Solyc08g082570	0.223716	1.21253e-69
				Solyc04g010190	0.223952	2.24701e-39
				Solyc04g008850	0.224005	1.05871e-07
				Solyc01g067530	0.224134	6.30061e-98
				Solyc08g061630	0.22415	2.82491e-115
				Solyc04g079050	0.224182	2.13576e-18
				Solyc03g121420	0.224314	3.07353e-22
				Solyc01g006430	0.224375	3.16192e-49
				Solyc05g013160	0.224617	3.2219e-74
				Solyc12g010980	0.224786	6.72112e-14
				Solyc05g008300	0.224835	1.14126e-25
				Solyc10g081085	0.224918	1.02146e-47
				Solyc10g083500	0.224941	2.61392e-55
				Solyc06g081980	0.225198	1.21471e-36
				Solyc11g044260	0.225226	4.59015e-20
				Solyc01g081170	0.225588	3.25097e-30
				Solyc01g094610	0.225594	0.000660258
				Solyc11g021180	0.225604	4.8894e-05
				Solyc05g010180	0.225647	3.42546e-35
				Solyc08g066420	0.22577	5.18708e-27
				Solyc12g044320	0.22583	9.93301e-06
				Solyc06g008580	0.22668	2.61765e-11
				Solyc10g005180	0.226755	1.59742e-98
				Solyc07g062190	0.227169	3.65176e-58
				Solyc07g056650	0.227252	1.92782e-18
				Solyc02g078040	0.22743	1.16719e-08
				Solyc12g006000	0.227503	9.83749e-21
				Solyc10g084980	0.227703	0.00586673
				Solyc08g079050	0.227814	0.0230552
				Solyc08g077170	0.2281	1.33633e-14
				Solyc08g079800	0.228109	1.67972e-15
				Solyc04g050540	0.228244	5.0096e-38
				Solyc09g082820	0.228511	8.81248e-35
				Solyc05g026570	0.228811	9.0633e-62
				Solyc05g054060	0.228852	0.0229923
				Solyc04g080630	0.228853	2.70473e-41
				Solyc11g006250	0.229202	0.00058151
				Solyc03g013304	0.229448	0.0431313
				Solyc03g077910	0.229628	5.21624e-23
				Solyc10g083650	0.229931	6.01748e-75
				Solyc06g072130	0.230183	0.0290792
				Solyc06g074870	0.230222	2.98862e-36
				Solyc01g109690	0.23053	8.68231e-12
				Solyc09g018890	0.230627	1.42674e-36
				Solyc10g048190	0.230648	0.00171776
				Solyc11g044360	0.230732	4.07252e-31
				Solyc02g091085	0.230745	5.16476e-05
				Solyc08g007130	0.230749	4.04348e-11
				Solyc05g013010	0.230816	2.53346e-05
				Solyc08g043180	0.231019	4.59641e-81
				Solyc10g086730	0.231087	3.88173e-37
				Solyc03g082355	0.231232	0.0121328
				Solyc10g008680	0.231272	5.58548e-14
				Solyc02g022900	0.23189	1.96284e-09
				Solyc10g011730	0.231958	0.000496389
				Solyc01g110930	0.2321	8.87975e-05
				Solyc08g006160	0.232101	1.21345e-32
				Solyc02g080160	0.232275	9.82451e-06
				ENSRNA05003032	0.23251	0.00909856
				Solyc01g097860	0.232605	2.3322e-32
				Solyc11g039530	0.232773	0.00123556
				Solyc05g050710	0.232805	6.67201e-50
				Solyc04g005070	0.233259	1.27885e-11
				Solyc01g099030	0.233298	6.14224e-08
				Solyc07g065340	0.233349	2.64467e-28
				Solyc02g093550	0.233464	1.10373e-64
				Solyc06g083700	0.23371	0.00455461
				Solyc09g007560	0.233727	8.07249e-51
				Solyc08g008020	0.233787	2.62702e-06
				Solyc01g009670	0.233838	4.82995e-17
				Solyc04g074990	0.233891	1.03745e-31
				Solyc01g095470	0.23399	3.40039e-30
				Solyc12g099930	0.234006	3.60139e-32
				Solyc03g097950	0.234017	1.5727e-72
				Solyc07g054290	0.234309	3.32402e-38
				Solyc02g081330	0.234344	1.73543e-64
				Solyc02g068090	0.234356	1.24239e-69
				Solyc02g069990	0.234498	0.00796517
				Solyc12g044630	0.23456	1.49879e-12
				Solyc11g011750	0.234832	1.08081e-10
				Solyc02g087960	0.234853	2.12758e-05
				Solyc07g014640	0.235026	2.66061e-18
				Solyc08g083350	0.235082	6.67108e-43
				Solyc04g045600	0.235086	1.7573e-28
				Solyc01g087730	0.235148	6.34828e-62
				Solyc10g018390	0.23528	0.000374859
				Solyc04g005800	0.235391	1.34523e-51
				Solyc02g065090	0.235397	0.00421909
				Solyc08g079235	0.235473	7.85558e-21
				Solyc01g095070	0.235514	2.09164e-45
				Solyc08g076470	0.235832	2.24688e-82
				Solyc06g075660	0.235988	5.29258e-35
				Solyc05g052600	0.236003	1.22558e-26
				Solyc02g087150	0.236075	5.99378e-39
				Solyc02g011840	0.236221	0.0298286
				Solyc02g080990	0.236411	2.29148e-105
				Solyc10g080550	0.236535	2.44861e-11
				Solyc07g018360	0.236777	1.05906e-94
				Solyc12g100160	0.236827	1.81028e-40
				Solyc12g014030	0.237142	9.28832e-24
				Solyc06g006090	0.237303	0.000290919
				Solyc08g078020	0.237362	4.59761e-24
				Solyc11g012040	0.237464	4.08057e-14
				Solyc02g081900	0.237649	3.07343e-34
				Solyc05g025800	0.237777	0.0352217
				Solyc06g048730	0.237916	8.22282e-88
				Solyc06g005700	0.237972	1.90452e-15
				Solyc02g085950	0.238138	1.37518e-16
				Solyc09g015380	0.23834	0.0419978
				Solyc07g021730	0.238394	0.0233174
				Solyc07g064970	0.238452	3.29455e-21
				Solyc10g049215	0.238766	6.97894e-12
				Solyc02g067320	0.238766	2.52777e-70
				Solyc02g071580	0.238769	3.77037e-73
				Solyc10g005110	0.238787	6.89344e-39
				Solyc02g070920	0.239169	2.29193e-11
				Solyc12g049470	0.23919	5.33089e-07
				Solyc01g112060	0.239424	9.49203e-32
				Solyc01g057830	0.239651	4.30069e-77
				Solyc02g014460	0.239709	7.01102e-34
				Solyc10g008515	0.239721	1.01811e-14
				Solyc05g006650	0.23973	1.60303e-28
				Solyc02g092215	0.239859	3.13211e-14
				Solyc04g078520	0.239979	3.22872e-19
				Solyc10g078410	0.239985	8.76176e-27
				Solyc03g025720	0.240036	1.27248e-11
				Solyc04g064900	0.240129	3.46809e-08
				Solyc06g053830	0.240472	1.53747e-22
				Solyc07g014600	0.240496	2.74326e-07
				Solyc04g007110	0.240693	8.31495e-42
				Solyc09g083190	0.240905	1.40301e-20
				Solyc06g073180	0.240939	1.97904e-35
				Solyc10g080500	0.24108	4.53583e-77
				Solyc02g065470	0.241174	8.09053e-21
				Solyc01g110680	0.241197	3.91089e-24
				Solyc03g060510	0.241414	4.47827e-44
				Solyc01g107730	0.24146	3.6882e-07
				Solyc01g014107	0.241462	1.82657e-19
				Solyc04g072760	0.241782	4.31588e-22
				Solyc08g078490	0.241962	5.46211e-19
				Solyc08g005760	0.241968	0.0066919
				Solyc01g110270	0.24212	6.77663e-53
				Solyc03g115900	0.242124	1.80808e-18
				Solyc02g080190	0.242138	2.13391e-18
				Solyc02g077300	0.242485	0.000363374
				Solyc01g094890	0.242611	7.10993e-26
				Solyc03g113880	0.242686	1.03494e-21
				Solyc08g067500	0.24275	0.000499742
				Solyc09g014240	0.242984	0.000331418
				Solyc10g074930	0.243067	3.74155e-41
				Solyc04g071930	0.243196	5.16494e-80
				Solyc06g084615	0.243272	5.93401e-46
				Solyc06g071920	0.243287	1.84083e-51
				Solyc01g065700	0.243343	2.21817e-10
				Solyc09g090680	0.243494	8.52474e-14
				Solyc03g113890	0.243718	0.0207642
				ENSRNA05003029	0.24378	8.18871e-07
				Solyc09g074350	0.244294	9.0146e-13
				Solyc12g019110	0.244429	4.21637e-47
				Solyc03g114080	0.244619	8.94801e-10
				Solyc09g075460	0.244628	2.82976e-50
				Solyc01g091800	0.244694	3.54169e-64
				Solyc11g040330	0.244843	1.20742e-11
				Solyc07g009445	0.244975	0.026657
				Solyc12g094690	0.245063	6.32661e-08
				Solyc01g028810	0.245259	4.43993e-53
				Solyc09g082065	0.245268	6.28405e-32
				Solyc07g065330	0.245535	6.24734e-07
				Solyc10g074920	0.245777	2.32071e-14
				Solyc12g099780	0.245895	2.52627e-23
				Solyc03g112540	0.245904	6.97995e-06
				Solyc11g012660	0.246096	0.00400654
				Solyc06g084155	0.246207	8.65129e-14
				Solyc04g009020	0.246304	7.69209e-38
				Solyc01g102280	0.24657	1.70208e-12
				Solyc12g013840	0.246665	2.74356e-33
				Solyc06g084130	0.246813	1.72762e-05
				Solyc08g076730	0.247102	1.13966e-26
				Solyc04g081540	0.247408	5.75523e-42
				Solyc10g080490	0.247412	5.456e-36
				Solyc05g049990	0.247473	5.3947e-43
				Solyc00g052940	0.24767	8.18143e-19
				Solyc07g043480	0.247694	2.34745e-13
				Solyc10g045457	0.247742	1.99162e-17
				Solyc09g059990	0.247913	5.47517e-16
				Solyc07g052980	0.248173	9.66e-08
				Solyc01g088600	0.248244	1.7431e-49
				Solyc05g006830	0.248422	1.07064e-05
				Solyc01g111010	0.248553	0.000218009
				Solyc03g111610	0.248785	2.66088e-30
				Solyc06g007170	0.248797	4.99467e-11
				Solyc07g056240	0.248992	1.77409e-12
				Solyc07g062550	0.249054	1.36108e-10
				Solyc01g105310	0.249188	2.76435e-16
				Solyc08g079730	0.249225	1.34464e-15
				Solyc08g079110	0.249429	6.75521e-35
				Solyc07g064950	0.249553	2.79946e-33
				Solyc12g010230	0.249599	4.32742e-23
				Solyc01g096630	0.249689	5.01117e-24
				Solyc02g065610	0.249701	1.47845e-31
				Solyc05g056050	0.249919	1.2001e-18
				Solyc09g031820	0.249996	0.000257056
				Solyc05g050500	0.250167	6.17766e-67
				Solyc09g009420	0.250383	2.04773e-12
				Solyc03g116870	0.2504	7.66263e-38
				Solyc05g014700	0.250634	5.42546e-10
				Solyc10g086530	0.250679	6.90976e-08
				Solyc01g079410	0.250689	4.24478e-22
				Solyc01g066820	0.251046	1.80485e-16
				Solyc07g017760	0.251052	1.90376e-54
				Solyc04g079690	0.251232	7.24204e-15
				Solyc02g069510	0.251351	3.18877e-10
				Solyc03g096460	0.25138	3.28467e-10
				Solyc10g044710	0.251429	4.67142e-54
				Solyc01g081173	0.251558	3.01996e-15
				Solyc07g005680	0.251638	4.41307e-07
				Solyc07g052950	0.252078	3.83791e-20
				Solyc08g076220	0.252305	3.20654e-24
				Solyc10g081700	0.252379	4.71408e-06
				Solyc12g087840	0.25263	1.72926e-09
				Solyc06g076830	0.252709	4.36326e-06
				Solyc08g080160	0.252931	0.000241527
				Solyc03g115890	0.252995	1.18206e-16
				Solyc06g059805	0.253306	2.01106e-58
				Solyc01g067660	0.253497	9.84418e-53
				Solyc06g051990	0.253535	2.01446e-12
				Solyc04g016060	0.254041	5.77733e-06
				ENSRNA05003032	0.254105	3.1502e-06
				Solyc01g081490	0.254108	2.54796e-67
				Solyc08g008270	0.254304	4.4772e-49
				Solyc12g014393	0.254508	1.89055e-17
				Solyc11g068880	0.254553	0.000194007
				Solyc09g089610	0.254806	6.32078e-05
				Solyc02g072140	0.254916	2.61588e-24
				Solyc05g012600	0.255048	1.88603e-64
				Solyc11g005190	0.255161	2.46387e-08
				Solyc02g012000	0.255611	0.0108341
				Solyc12g099650	0.255689	2.55322e-16
				Solyc12g044250	0.2558	0.000131154
				Solyc01g006790	0.255847	2.89322e-14
				Solyc03g120380	0.256173	1.17489e-05
				Solyc01g009970	0.256414	1.21079e-70
				Solyc05g052950	0.256572	3.22977e-08
				Solyc04g051247	0.256851	3.71593e-09
				Solyc11g012670	0.257109	2.38809e-32
				Solyc03g110960	0.257368	4.08867e-49
				Solyc12g027770	0.257454	1.21281e-35
				Solyc06g083650	0.25792	7.53708e-06
				Solyc01g104015	0.258043	6.21507e-75
				Solyc03g118337	0.258048	0.0469021
				Solyc03g120440	0.258082	7.68748e-46
				Solyc07g066610	0.258124	2.02873e-50
				Solyc10g086170	0.258154	1.79441e-30
				Solyc10g081340	0.258403	6.73662e-14
				Solyc03g006300	0.258512	1.73895e-14
				Solyc02g014150	0.258567	1.47671e-42
				Solyc01g006690	0.258597	6.41026e-24
				Solyc10g006910	0.25861	5.92941e-10
				Solyc10g011750	0.258899	8.76449e-32
				Solyc01g110670	0.258944	2.69815e-21
				Solyc01g008930	0.259556	2.16991e-48
				Solyc09g011830	0.259669	2.36908e-74
				Solyc01g105360	0.260305	7.47837e-08
				Solyc03g120630	0.260391	5.52736e-61
				Solyc03g097320	0.26055	6.2189e-61
				Solyc09g010566	0.260606	4.63362e-08
				Solyc05g006870	0.260896	1.09071e-09
				Solyc12g010840	0.261036	2.10357e-29
				Solyc11g008810	0.261225	6.23679e-25
				Solyc09g058980	0.261284	8.58847e-13
				Solyc07g054470	0.261419	1.6944e-08
				Solyc04g064890	0.261503	0.0226038
				Solyc11g071240	0.26156	6.68897e-08
				Solyc06g075220	0.261597	0.000407504
				Solyc01g096940	0.261909	1.73989e-11
				Solyc06g036130	0.261943	1.5754e-06
				Solyc06g061070	0.262078	9.85981e-40
				Solyc12g006620	0.262102	1.38286e-07
				Solyc02g069920	0.262196	3.21022e-20
				Solyc12g041890	0.262612	4.71833e-05
				Solyc08g074270	0.262689	4.56176e-46
				Solyc10g007670	0.262724	2.31195e-23
				Solyc11g005290	0.262748	1.34117e-13
				Solyc01g097770	0.262768	8.80836e-33
				Solyc07g042630	0.262818	2.76257e-11
				Solyc09g011810	0.262828	1.07336e-21
				Solyc04g050950	0.263372	0.00128724
				Solyc10g006920	0.263396	0.00616657
				Solyc04g011900	0.263457	7.28167e-38
				Solyc10g079610	0.263582	2.52683e-48
				Solyc11g008490	0.263693	0.00174631
				Solyc10g007830	0.263729	2.22065e-07
				Solyc08g007180	0.263847	7.57008e-47
				Solyc03g113280	0.263967	3.8975e-17
				Solyc03g111690	0.263991	3.05031e-09
				Solyc08g006990	0.26407	4.74652e-20
				Solyc09g014520	0.264207	1.65513e-22
				Solyc08g007120	0.264572	4.39169e-31
				Solyc07g053100	0.26459	0.00293568
				Solyc10g008510	0.264691	1.77914e-11
				Solyc02g078010	0.264993	1.46539e-55
				Solyc10g081510	0.265281	2.96951e-48
				Solyc09g008260	0.265361	1.90836e-66
				Solyc06g060570	0.265376	7.96796e-07
				Solyc08g074960	0.265444	2.62786e-07
				Solyc08g013840	0.265495	4.63455e-43
				Solyc03g111830	0.265512	0.0193908
				Solyc02g078240	0.265526	1.34615e-26
				Solyc02g067490	0.265558	5.37041e-15
				Solyc07g006310	0.26557	8.72774e-05
				Solyc04g071650	0.265587	1.7419e-52
				Solyc08g076810	0.265695	3.15598e-38
				Solyc04g015850	0.265779	1.78263e-34
				Solyc03g120800	0.265822	8.63744e-06
				Solyc05g054110	0.265924	3.46641e-09
				Solyc05g009820	0.265959	4.17252e-26
				Solyc02g086080	0.26608	8.70865e-32
				Solyc11g005930	0.266184	0.019695
				Solyc12g006140	0.266226	9.52168e-05
				Solyc07g015860	0.266403	4.45176e-51
				Solyc10g006400	0.266499	5.54808e-54
				Solyc08g042100	0.266538	1.33878e-11
				Solyc01g094690	0.266563	1.1805e-12
				Solyc05g044630	0.266643	8.32411e-82
				Solyc05g024430	0.26669	2.12852e-41
				Solyc08g081190	0.266735	2.70255e-60
				Solyc02g089350	0.266831	6.06718e-06
				Solyc06g062430	0.266841	0.0115382
				Solyc08g068460	0.266865	6.85576e-05
				Solyc06g084480	0.266893	5.39094e-51
				Solyc08g006520	0.266978	4.52521e-08
				Solyc03g078100	0.267088	1.80471e-21
				Solyc10g045310	0.267283	1.67764e-24
				Solyc07g042560	0.267293	0.00012404
				ENSRNA05003032	0.267381	8.4293e-20
				Solyc03g034400	0.26748	2.25685e-13
				Solyc01g087770	0.267595	7.64192e-21
				Solyc08g007570	0.26772	0.000173155
				Solyc02g069460	0.267983	5.26512e-10
				Solyc09g064170	0.268071	0.0463456
				Solyc10g005960	0.268549	2.65769e-20
				Solyc04g016220	0.268868	2.6031e-34
				Solyc03g112390	0.268887	7.95656e-08
				Solyc08g014440	0.268961	2.91018e-21
				Solyc03g117050	0.269226	2.20975e-05
				Solyc04g076800	0.269274	1.5545e-19
				Solyc10g018530	0.269345	1.8378e-72
				Solyc10g006900	0.269432	7.50088e-16
				Solyc03g078620	0.269586	1.04348e-05
				Solyc01g080900	0.269913	0.0204925
				Solyc05g013680	0.270104	3.46057e-15
				Solyc09g091970	0.270621	3.0795e-77
				Solyc04g082930	0.270751	6.11765e-36
				Solyc07g052590	0.270777	2.22504e-28
				Solyc07g056270	0.270842	8.73376e-25
				Solyc08g007620	0.270874	3.48025e-17
				Solyc06g069300	0.271078	6.26704e-06
				Solyc06g084030	0.27109	2.01348e-27
				Solyc04g049840	0.271096	3.26501e-45
				Solyc09g018490	0.271695	2.6481e-14
				Solyc01g080490	0.271723	0.0269732
				Solyc01g108550	0.271831	0.00112745
				Solyc05g053850	0.271996	1.8064e-09
				Solyc05g007680	0.272035	3.30456e-89
				Solyc01g095670	0.272133	2.61985e-80
				Solyc02g069450	0.272152	3.77478e-09
				Solyc09g090960	0.272286	2.84459e-42
				Solyc04g074590	0.272361	4.85605e-22
				Solyc02g083070	0.272441	0.000466536
				Solyc01g106090	0.272565	1.24889e-57
				Solyc09g013160	0.27263	0.0083134
				Solyc02g067310	0.272706	1.75717e-44
				Solyc04g056580	0.27292	3.34399e-38
				Solyc03g006450	0.273045	6.23909e-06
				Solyc03g083960	0.273112	7.79962e-22
				Solyc05g009920	0.273172	5.55767e-13
				Solyc03g123590	0.27329	3.87682e-09
				Solyc07g043130	0.273396	1.1658e-21
				Solyc08g014580	0.273649	2.3721e-07
				Solyc08g013850	0.273812	7.54884e-18
				Solyc04g076390	0.273862	3.28316e-68
				Solyc01g081160	0.274587	6.37661e-25
				Solyc01g006340	0.274652	8.05111e-25
				Solyc04g007685	0.274696	2.3902e-07
				Solyc08g076410	0.274751	7.08757e-28
				Solyc02g085120	0.274756	0.000396136
				Solyc01g106400	0.274988	2.60326e-14
				Solyc12g098660	0.275105	6.78133e-32
				Solyc10g076900	0.27511	0.000397221
				Solyc04g077190	0.275394	1.12151e-08
				Solyc00g024150	0.275732	1.54148e-56
				Solyc04g080830	0.275771	2.85196e-35
				Solyc11g013270	0.275788	1.51791e-14
				Solyc10g083460	0.275896	1.01099e-45
				Solyc01g009960	0.276032	0.00496701
				Solyc03g019660	0.276136	0.000648582
				Solyc03g096850	0.276518	7.03607e-79
				Solyc09g082190	0.276606	0.000277152
				Solyc05g051425	0.276647	1.17855e-20
				Solyc07g005830	0.27676	7.0287e-69
				Solyc04g071615	0.276772	1.93252e-15
				Solyc06g073395	0.277013	0.00682813
				Solyc06g054290	0.277133	3.54383e-13
				Solyc02g089075	0.277241	1.47199e-11
				Solyc01g005540	0.27727	1.40788e-47
				Solyc06g062580	0.277832	1.04014e-21
				Solyc06g005330	0.277969	3.24992e-31
				Solyc10g045240	0.278431	2.78138e-12
				Solyc07g008470	0.278435	8.80739e-33
				Solyc10g078265	0.278494	4.78631e-38
				Solyc04g008710	0.278735	8.41326e-74
				Solyc07g019650	0.278799	2.77921e-60
				Solyc02g069925	0.278915	3.09315e-17
				Solyc05g026360	0.279016	1.02332e-18
				Solyc01g079790	0.279122	3.02608e-16
				Solyc09g064630	0.279152	7.99283e-33
				Solyc10g084250	0.27916	3.22051e-25
				Solyc05g015955	0.279413	6.6818e-53
				Solyc01g103450	0.2795	2.98104e-65
				Solyc06g083660	0.279661	6.38258e-63
				Solyc01g098500	0.279728	4.1243e-09
				Solyc05g008920	0.279831	2.84642e-35
				Solyc01g108610	0.280053	1.30118e-08
				Solyc08g083140	0.280129	1.65641e-32
				Solyc07g032640	0.280285	2.1697e-25
				Solyc12g035875	0.280302	0.000233515
				Solyc06g075650	0.28035	1.63995e-13
				Solyc08g079750	0.280414	1.53297e-57
				Solyc03g119180	0.280502	2.24109e-06
				Solyc01g110560	0.28063	6.56404e-11
				Solyc06g062380	0.280729	0.000259234
				Solyc05g026490	0.280796	7.88453e-15
				Solyc04g010235	0.280928	0.0059349
				Solyc04g005180	0.281124	1.25729e-08
				Solyc09g075180	0.281139	1.79119e-83
				Solyc04g081810	0.281828	1.02202e-17
				Solyc01g005120	0.281934	4.2436e-25
				Solyc01g105545	0.282032	2.78849e-32
				Solyc04g009260	0.282048	3.75676e-06
				Solyc02g020880	0.282161	1.67346e-05
				Solyc06g068240	0.282232	9.08182e-08
				Solyc02g062650	0.282384	0.0166544
				Solyc12g088280	0.282549	7.98391e-62
				Solyc06g008050	0.282663	2.79977e-05
				Solyc01g103720	0.282677	2.26496e-71
				Solyc11g069240	0.282689	3.46866e-06
				Solyc08g016170	0.282735	1.07555e-65
				Solyc01g107910	0.282803	6.26268e-22
				Solyc02g011810	0.282827	0.0326071
				Solyc07g039380	0.28288	2.13446e-19
				Solyc03g082890	0.282889	2.33247e-37
				Solyc03g117850	0.283005	6.8019e-34
				Solyc08g015960	0.283016	7.91824e-68
				Solyc12g056350	0.283143	1.54079e-14
				Solyc02g092700	0.283163	4.30463e-22
				Solyc01g110550	0.283203	3.67964e-32
				Solyc10g085890	0.283205	0.000114366
				Solyc06g007130	0.283462	1.02571e-05
				Solyc10g083910	0.283507	7.19803e-56
				Solyc08g079530	0.283515	5.32365e-20
				Solyc04g054220	0.283662	0.00986751
				Solyc04g009910	0.283667	0.00103616
				Solyc06g082970	0.283843	1.58651e-24
				Solyc02g080620	0.283882	1.22537e-58
				Solyc02g069455	0.283883	7.29278e-14
				Solyc11g010400	0.284006	0.00204415
				Solyc07g008690	0.284155	0.0194229
				Solyc12g040790	0.284322	3.20058e-10
				Solyc10g081450	0.284357	7.98887e-39
				Solyc03g119550	0.284574	0.0220207
				Solyc03g033660	0.284755	0.000374774
				Solyc04g072700	0.284884	3.5526e-11
				Solyc06g082420	0.285092	5.11908e-14
				Solyc04g064930	0.285155	6.44848e-64
				Solyc11g007690	0.285544	3.2533e-15
				Solyc02g071720	0.286276	6.01156e-08
				Solyc08g076310	0.286422	3.54038e-40
				Solyc01g112160	0.286707	1.66261e-49
				Solyc06g051830	0.286774	0.00015702
				Solyc06g066010	0.286863	1.11904e-24
				Solyc12g005630	0.286961	9.58516e-22
				Solyc03g083060	0.287318	6.50144e-63
				Solyc06g071030	0.287353	1.36049e-19
				Solyc09g042770	0.287415	3.6132e-25
				Solyc10g061970	0.287605	3.33303e-10
				Solyc08g069230	0.287619	4.41338e-33
				ENSRNA05002953	0.288044	0.013543
				Solyc01g058160	0.288123	2.04687e-07
				Solyc05g055850	0.288398	3.00534e-28
				Solyc09g014160	0.288679	3.67073e-08
				Solyc07g007020	0.288687	8.18959e-13
				Solyc07g041070	0.288889	1.09323e-22
				Solyc11g008680	0.288936	3.27408e-05
				Solyc09g008550	0.289069	1.04976e-21
				Solyc01g111110	0.289438	3.39341e-36
				Solyc05g013435	0.289452	0.00176031
				Solyc06g063360	0.289458	1.78789e-20
				Solyc02g072570	0.289459	0.000560423
				Solyc09g089690	0.289497	4.225e-79
				Solyc01g093990	0.289583	4.78307e-29
				Solyc05g007500	0.289802	4.10476e-66
				Solyc10g084670	0.290029	1.1868e-25
				Solyc11g012410	0.290205	1.10944e-57
				Solyc07g054820	0.29022	5.31032e-38
				Solyc05g032660	0.290327	3.2505e-36
				Solyc02g067230	0.290464	5.4609e-05
				Solyc01g111120	0.290503	1.44527e-47
				Solyc02g032860	0.290752	1.15761e-15
				Solyc10g009270	0.290855	0.000684687
				Solyc07g052310	0.290874	3.84586e-15
				Solyc03g093650	0.290973	0.000231596
				Solyc11g069280	0.290992	0.0307971
				Solyc07g006550	0.291008	5.16797e-15
				Solyc05g012950	0.291172	2.48251e-16
				Solyc09g010430	0.291351	7.27403e-12
				Solyc03g121720	0.291511	1.23267e-88
				Solyc08g042050	0.291598	1.03352e-46
				Solyc11g006980	0.291667	0.00275902
				Solyc09g098290	0.291688	4.29261e-24
				Solyc11g010460	0.291809	1.03558e-06
				Solyc11g008140	0.291994	1.08576e-28
				Solyc07g042520	0.292196	0.000100466
				Solyc00g006810	0.292283	8.82432e-41
				Solyc12g042530	0.292297	1.09818e-10
				Solyc11g013110	0.292414	7.34323e-20
				Solyc01g104550	0.29253	0.00852353
				Solyc06g071725	0.292552	2.54512e-13
				Solyc03g114250	0.29257	1.00661e-42
				Solyc01g006650	0.292724	1.06415e-07
				Solyc11g006680	0.292736	2.4786e-72
				Solyc11g006710	0.29306	1.22108e-05
				Solyc03g120890	0.293405	2.26963e-05
				Solyc11g042940	0.29346	1.53373e-91
				Solyc09g056170	0.293513	4.87924e-19
				Solyc07g052060	0.293938	0.0151446
				Solyc05g032620	0.294253	0.0128192
				Solyc04g005200	0.29438	1.25376e-25
				Solyc07g005685	0.294439	1.78716e-10
				Solyc03g005015	0.294716	1.93689e-05
				Solyc01g014530	0.294849	0.01335
				Solyc03g114240	0.295018	0.0285712
				Solyc07g041290	0.295037	0.00043419
				Solyc10g005050	0.295157	5.58616e-16
				Solyc09g008650	0.295645	2.80946e-39
				Solyc11g011970	0.295755	9.19239e-40
				Solyc06g084080	0.295783	1.2253e-05
				Solyc05g009700	0.295871	0.000306469
				Solyc04g007795	0.296183	0.00772624
				Solyc02g070910	0.296267	2.60464e-19
				Solyc03g115940	0.296277	9.25416e-37
				Solyc04g055200	0.296642	2.8641e-30
				Solyc10g006370	0.296679	1.22788e-58
				Solyc06g048430	0.296719	2.48939e-19
				Solyc01g100650	0.297196	1.36361e-43
				Solyc10g049870	0.297228	3.95685e-17
				Solyc11g042640	0.297241	8.28995e-29
				Solyc05g041530	0.297421	2.26569e-39
				Solyc03g096050	0.297472	2.14029e-13
				Solyc02g094060	0.297505	1.12185e-10
				Solyc11g008630	0.297602	4.93731e-26
				Solyc05g006070	0.297817	4.88225e-32
				Solyc04g015390	0.297998	5.9985e-05
				Solyc12g049280	0.298345	2.6001e-27
				Solyc07g063600	0.298414	4.31335e-14
				Solyc05g056070	0.29848	2.11243e-25
				Solyc12g088190	0.298656	6.28347e-16
				Solyc07g052100	0.298892	0.017496
				Solyc08g082685	0.299023	2.70945e-57
				Solyc10g011680	0.299109	3.90087e-06
				Solyc03g006050	0.299241	6.91402e-32
				Solyc04g074630	0.299375	4.949e-53
				Solyc10g039270	0.299401	2.62775e-31
				Solyc08g022170	0.299526	0.000140214
				Solyc04g009900	0.299578	1.19503e-09
				Solyc01g006130	0.29968	4.42686e-40
				Solyc07g005210	0.299907	3.07802e-24
				Solyc02g088190	0.300045	1.447e-24
				Solyc09g015080	0.300144	4.18475e-17
				Solyc02g081690	0.300463	6.34117e-11
				Solyc03g058430	0.300523	1.43248e-10
				Solyc08g014340	0.300614	3.44719e-59
				Solyc12g094700	0.300893	0.0015204
				Solyc01g005990	0.301116	5.08877e-57
				Solyc08g075010	0.301135	2.26668e-30
				Solyc08g007210	0.301142	9.74767e-07
				Solyc02g085930	0.301196	1.29189e-07
				Solyc03g093700	0.301493	0.00183167
				Solyc09g098490	0.301844	5.52622e-06
				Solyc02g093460	0.301872	1.27843e-72
				Solyc10g083740	0.302115	6.21167e-30
				Solyc11g066130	0.302312	6.39221e-07
				Solyc04g016230	0.302605	1.04723e-09
				Solyc06g060880	0.30283	5.20117e-14
				Solyc03g096437	0.302897	0.00558617
				Solyc12g008520	0.302978	3.06917e-11
				Solyc07g052290	0.302983	7.45806e-61
				Solyc02g087440	0.303632	0.0108458
				Solyc10g031550	0.303686	0.0449664
				Solyc08g074480	0.303923	9.9131e-09
				Solyc08g065190	0.304015	1.04652e-17
				Solyc11g020640	0.304208	7.34937e-06
				Solyc01g096410	0.304282	4.02412e-08
				Solyc04g077140	0.304317	9.31763e-05
				Solyc07g048080	0.304331	4.11318e-62
				Solyc10g086430	0.304474	1.2871e-09
				Solyc02g088390	0.3045	7.50324e-22
				Solyc04g055250	0.304928	6.27829e-09
				Solyc02g062350	0.305269	2.53788e-36
				Solyc01g091000	0.30532	0.000185898
				Solyc11g068515	0.305651	3.45336e-21
				Solyc01g107190	0.305792	7.53424e-12
				Solyc09g064910	0.305863	1.12657e-05
				Solyc07g065440	0.305912	0.00557894
				Solyc08g082160	0.305915	2.43432e-10
				Solyc09g009860	0.306006	0.00344057
				Solyc07g005900	0.306055	0.0320108
				Solyc12g005480	0.30608	0.00525356
				Solyc04g082250	0.306093	1.23275e-49
				Solyc11g061720	0.30624	3.77661e-18
				Solyc07g006320	0.306368	0.0011566
				Solyc01g006780	0.306372	2.61141e-14
				Solyc03g006840	0.306688	2.16536e-05
				Solyc04g009940	0.30671	9.65528e-46
				Solyc09g091240	0.306739	5.16494e-80
				Solyc03g110940	0.306878	5.63724e-36
				Solyc04g080550	0.306886	2.79114e-12
				Solyc03g051810	0.306927	2.78595e-57
				Solyc03g005900	0.307014	1.35435e-08
				Solyc08g075630	0.30711	1.11034e-09
				Solyc09g092560	0.30722	8.83753e-07
				Solyc03g006030	0.307438	8.58434e-39
				Solyc07g042190	0.307922	2.99334e-13
				ENSRNA05002977	0.308011	0.00783932
				Solyc07g007560	0.308025	3.41343e-19
				Solyc06g074900	0.308223	5.44792e-28
				Solyc07g016080	0.308313	1.37464e-05
				Solyc02g086150	0.308405	1.69691e-24
				Solyc05g053520	0.308432	0.00851571
				Solyc07g007440	0.30856	1.22703e-06
				Solyc02g063180	0.308614	6.24477e-06
				Solyc08g008670	0.308617	1.20135e-25
				Solyc12g055840	0.308768	1.19703e-27
				Solyc06g069880	0.308874	2.9606e-34
				Solyc01g097825	0.309088	0.0171188
				Solyc08g079545	0.309275	9.88392e-48
				Solyc05g012620	0.309315	1.64727e-27
				Solyc12g008980	0.309336	2.90383e-30
				Solyc08g007060	0.30942	1.36982e-14
				Solyc07g045450	0.309629	0.000343013
				Solyc02g055440	0.309908	1.33579e-27
				Solyc01g110500	0.310037	0.000101863
				Solyc06g083230	0.310055	3.1298e-15
				Solyc05g043390	0.310072	0.00083605
				Solyc07g043330	0.310667	2.40478e-18
				Solyc12g056830	0.310804	2.12993e-19
				Solyc12g056610	0.311005	0.00101708
				Solyc04g050170	0.311098	1.4574e-10
				Solyc08g005630	0.311192	8.63649e-10
				Solyc03g083720	0.3112	7.73684e-05
				Solyc09g090090	0.311236	4.4387e-07
				Solyc08g079660	0.31131	1.0739e-59
				Solyc02g083540	0.311495	5.70098e-73
				Solyc12g098350	0.311519	5.42799e-58
				Solyc09g014530	0.311551	0.030265
				Solyc05g025730	0.311641	3.19634e-16
				Solyc10g006860	0.311645	7.07325e-11
				Solyc12g009820	0.311678	6.0709e-08
				Solyc09g082990	0.31184	7.51767e-119
				Solyc10g005870	0.311911	2.53075e-47
				Solyc01g011410	0.312067	0.000469156
				Solyc07g062810	0.312387	1.78289e-09
				Solyc11g005430	0.312424	1.18872e-06
				Solyc08g007540	0.312483	0.000238028
				Solyc07g052970	0.312548	1.79911e-14
				Solyc02g083570	0.312556	1.81654e-19
				Solyc08g005640	0.312687	0.00941578
				Solyc01g009240	0.312828	0.00357233
				Solyc11g039670	0.312962	0.0492712
				Solyc06g048410	0.31305	1.20727e-32
				Solyc01g096870	0.31312	6.89443e-115
				Solyc08g061778	0.313144	6.29842e-36
				Solyc11g005710	0.313205	1.26727e-09
				Solyc01g005550	0.313288	5.56669e-77
				Solyc06g050900	0.313324	4.53815e-24
				Solyc02g070790	0.313645	1.8963e-29
				Solyc08g028950	0.31367	0.00177997
				Solyc09g092740	0.313874	7.57126e-08
				Solyc08g079780	0.314041	0.0177541
				Solyc07g066350	0.314237	6.03025e-05
				Solyc02g068440	0.314265	5.17317e-47
				Solyc12g089210	0.314274	7.81701e-19
				Solyc08g075750	0.314289	5.91445e-106
				Solyc05g009930	0.314292	1.33783e-32
				Solyc09g008295	0.3143	1.27037e-21
				Solyc11g008780	0.314383	5.83483e-30
				Solyc04g054270	0.314472	1.24706e-25
				Solyc12g088710	0.314668	6.70723e-21
				Solyc01g091540	0.31467	0.00174251
				Solyc04g008110	0.314709	5.47748e-11
				Solyc03g097760	0.314729	0.0339519
				Solyc09g013100	0.314782	1.55775e-65
				Solyc12g056150	0.314861	9.85066e-54
				Solyc03g033330	0.314896	8.18684e-15
				Solyc10g084040	0.315184	2.56508e-36
				Solyc03g111670	0.316085	2.38723e-33
				Solyc02g030120	0.316119	2.95143e-13
				Solyc01g010460	0.316439	1.30271e-26
				Solyc07g054810	0.316606	1.66574e-09
				Solyc08g007950	0.316678	2.07496e-74
				Solyc08g078520	0.31682	8.81311e-08
				Solyc05g054530	0.317081	1.55274e-23
				Solyc08g014030	0.317111	1.00467e-21
				Solyc09g091580	0.317233	2.55799e-17
				Solyc05g046200	0.317351	0.000157221
				Solyc11g066250	0.317538	9.55563e-08
				Solyc08g081940	0.317604	1.25178e-25
				Solyc07g041720	0.317893	2.45377e-07
				Solyc09g007270	0.317956	4.13118e-07
				Solyc03g063030	0.317989	1.14529e-12
				Solyc12g049440	0.317997	2.78301e-06
				Solyc12g043020	0.318018	4.70822e-38
				Solyc06g083030	0.318164	1.41221e-17
				Solyc03g078080	0.318222	2.72315e-34
				Solyc08g067000	0.318312	0.0032677
				Solyc09g083390	0.318402	2.00997e-16
				Solyc12g088760	0.318526	2.04246e-23
				Solyc12g014395	0.318704	7.28584e-06
				Solyc09g011130	0.318747	2.80199e-16
				Solyc08g016080	0.318858	1.42902e-14
				Solyc02g084750	0.31894	2.26521e-47
				Solyc09g008640	0.318949	2.35289e-14
				Solyc02g086370	0.318956	1.11337e-23
				Solyc05g015320	0.318992	0.00855331
				Solyc06g060510	0.319078	0.00165634
				Solyc10g084680	0.319222	2.88053e-07
				Solyc04g007480	0.319455	9.67524e-07
				Solyc04g005140	0.3196	0.000493836
				Solyc10g052490	0.319696	1.94875e-12
				Solyc06g084470	0.319873	2.86891e-18
				Solyc04g011500	0.320156	2.08582e-40
				Solyc09g089700	0.320212	0.0010498
				Solyc10g084265	0.320226	9.38529e-06
				Solyc12g056355	0.320278	0.00161793
				Solyc01g107340	0.32028	1.26669e-08
				Solyc01g110913	0.320381	0.0454505
				Solyc10g008720	0.320416	4.95509e-32
				Solyc06g071290	0.320547	3.69792e-31
				Solyc07g018140	0.320617	8.48397e-31
				Solyc08g078620	0.320692	0.00557596
				Solyc01g080700	0.320868	1.30158e-15
				Solyc06g082500	0.320978	1.72844e-20
				Solyc03g025190	0.321018	1.87902e-18
				Solyc06g084120	0.321031	2.67398e-05
				Solyc10g005210	0.321183	3.68036e-07
				Solyc08g067370	0.321257	8.3588e-14
				Solyc11g027830	0.321266	1.16066e-41
				Solyc09g061420	0.321267	1.3315e-60
				Solyc06g063305	0.321351	0.00018385
				Solyc09g082860	0.321479	1.00195e-11
				Solyc12g099960	0.32152	8.9746e-26
				Solyc04g071565	0.321575	6.86535e-62
				Solyc05g051850	0.321629	2.48802e-07
				Solyc11g008870	0.321988	3.07693e-35
				Solyc03g082510	0.322235	5.62131e-12
				Solyc05g005140	0.32227	9.12547e-31
				Solyc03g097380	0.322276	3.54054e-12
				Solyc03g097955	0.322278	5.95142e-09
				Solyc04g008090	0.322386	1.36135e-05
				Solyc06g060760	0.322501	3.12945e-06
				Solyc06g069370	0.322591	4.15325e-29
				Solyc12g037930	0.322644	1.00414e-14
				Solyc06g076610	0.323109	1.06688e-09
				Solyc02g065780	0.323214	4.60487e-16
				Solyc06g007990	0.323218	1.0935e-22
				Solyc11g018550	0.323416	1.16121e-34
				Solyc03g045070	0.323551	4.53802e-32
				Solyc05g025810	0.323658	4.9026e-37
				ENSRNA05003011	0.323821	5.18078e-07
				Solyc01g108630	0.324133	6.94952e-07
				Solyc11g007250	0.32416	2.51938e-08
				Solyc04g079680	0.32428	5.2282e-36
				Solyc10g008520	0.324309	1.17825e-28
				Solyc10g005000	0.324333	1.67794e-06
				Solyc09g091600	0.324464	1.99846e-12
				Solyc12g099350	0.324533	0.0212429
				Solyc06g065670	0.324577	5.10684e-16
				Solyc04g074540	0.324989	9.15568e-16
				Solyc01g105540	0.325064	6.62552e-60
				Solyc10g007840	0.325086	6.67108e-43
				Solyc07g062740	0.325199	1.42674e-36
				Solyc10g044880	0.325272	0.00810951
				Solyc00g273110	0.325318	5.76948e-17
				Solyc07g007350	0.325457	2.31471e-37
				Solyc10g081730	0.325622	8.01649e-20
				Solyc06g083490	0.325837	0.000872867
				Solyc09g009380	0.325886	4.08051e-16
				Solyc12g006470	0.326018	3.36083e-07
				Solyc03g123880	0.32626	4.08772e-42
				Solyc11g012270	0.326265	2.25018e-19
				Solyc10g081720	0.32644	2.35341e-23
				Solyc02g080290	0.326644	1.22162e-19
				Solyc04g024540	0.326671	0.00132373
				Solyc01g105120	0.326866	1.5057e-21
				Solyc07g064830	0.326893	1.35465e-11
[truncated: 4,614 more rows]

## Sheet: Table S4 GO
Supplementary Table S4: Gene Ontology (GO) enrichment of DEGs. GO enrichment of differentially expressed genes (adjusted p < 0.05; |log2 (fold change)| >= 1) between TSSM-induced treatment compared control, cultivars - Shiran compared Ofir, and overlap both cultivar and TSSM-induced treatment. Enrichment analysis was performed using the topGO v2.42.0 with Fisher's exact test (p value adjusted).
[truncated: 257 more rows]

[truncated: 4 more sheets: Table S5 TMM selected genes, Table S6 VOCs all, Table S7 VOC 3d stat, Table S8 VOC net house]
